# Supplementary material for: N-(2,6-Dichloro­phen­yl)-4-methyl­benzene­sulfonamide
Source: Acta Crystallogr Sect E Struct Rep Online. 2010 Dec 15;67(Pt 1):o142. doi: 10.1107/S1600536810051792 (PMC3050268; doi:10.1107/S1600536810051792)
Supplement: Supplementary file 2 [file e-67-0o142-Isup2.hkl]

# 
# h,k,l, Fc-squared, Fo-squared, sigma(Fo-squared) and status flag 
# 
data_I
_shelx_title ' S36 P21/N' 
_shelx_refln_list_code          4 
_shelx_F_calc_maximum      184.47 
_exptl_crystal_F_000       648.00 
_reflns_d_resolution_high  0.8000 
 
loop_ 
 _symmetry_equiv_pos_as_xyz 
 'x, y, z' 
 '-x+1/2, y+1/2, -z+1/2' 
 '-x, -y, -z' 
 'x-1/2, -y-1/2, z-1/2' 
 
_cell_length_a     5.0456 
_cell_length_b    17.1280 
_cell_length_c    16.5400 
_cell_angle_alpha  90.000 
_cell_angle_beta   97.130 
_cell_angle_gamma  90.000 
 
_shelx_F_squared_multiplier     1.000 
 
loop_ 
 _refln_index_h 
 _refln_index_k 
 _refln_index_l 
 _refln_F_squared_calc 
 _refln_F_squared_meas 
 _refln_F_squared_sigma 
 _refln_observed_status 
   2   0   0     1369.81     1413.37     15.60 o 
   4   0   0      355.17      368.16      9.37 o 
   6   0   0        7.32        9.52      2.90 o 
   1   1   0     7187.20     7435.51     29.79 o 
   2   1   0      186.64      242.27      2.16 o 
   3   1   0      930.26     1011.45      6.94 o 
   4   1   0      162.55      152.78      3.87 o 
   5   1   0       61.02       68.79      3.71 o 
   6   1   0       24.30       35.15      3.17 o 
   1   2   0      240.40      247.70      2.24 o 
   2   2   0     2231.80     2201.85     11.56 o 
   3   2   0      862.35      839.24      8.83 o 
   4   2   0        0.19        0.06      0.82 o 
   5   2   0      159.72      161.68      5.52 o 
   6   2   0        0.29        3.39      2.46 o 
   1   3   0      459.80      388.62      6.54 o 
   2   3   0      289.27      403.38      2.83 o 
   3   3   0      234.71      245.87      3.55 o 
   4   3   0       89.97       83.94      2.96 o 
   5   3   0       15.65       26.83      2.55 o 
   6   3   0       88.57       88.17      6.74 o 
   0   4   0     1865.18     1995.61     14.91 o 
   1   4   0    16010.94    15207.07     58.04 o 
   2   4   0     1983.61     1832.78      8.26 o 
   3   4   0       64.27       64.20      2.17 o 
   4   4   0       71.40       78.83      3.30 o 
   5   4   0       41.54       45.29      3.13 o 
   6   4   0        8.88        6.74      2.28 o 
   1   5   0     1282.23     1527.38      7.24 o 
   2   5   0      141.31      126.58      2.83 o 
   3   5   0      110.78      112.16      2.42 o 
   4   5   0      815.78      865.21     11.18 o 
   5   5   0       18.47       14.89      2.08 o 
   6   5   0       18.76       18.83      3.35 o 
   0   6   0     7567.20     7426.00     22.37 o 
   1   6   0     3337.85     3272.09     12.04 o 
   2   6   0      206.97      260.19      3.85 o 
   3   6   0       48.47       34.95      1.46 o 
   4   6   0      211.65      207.98      4.65 o 
   5   6   0        0.03        3.63      2.40 o 
   6   6   0       10.72       11.99      2.70 o 
   1   7   0        7.27        2.97      0.69 o 
   2   7   0      228.38      211.62      4.29 o 
   3   7   0      351.69      354.40      6.61 o 
   4   7   0       29.35       31.75      2.03 o 
   5   7   0        0.18       -0.07      1.41 o 
   0   8   0      909.50      896.15     11.51 o 
   1   8   0     1754.85     1723.00      9.11 o 
   2   8   0      532.94      533.34      7.19 o 
   3   8   0     2171.76     2141.41     12.55 o 
   4   8   0       33.08       35.38      2.17 o 
   5   8   0      142.78      138.49      5.42 o 
   1   9   0       16.39       10.89      0.65 o 
   2   9   0      544.07      573.16      7.80 o 
   3   9   0        9.62       11.19      1.33 o 
   4   9   0      442.25      407.09      6.79 o 
   5   9   0       52.27       45.24      4.82 o 
   0  10   0       76.77       63.94      2.30 o 
   1  10   0      955.94      939.68      7.85 o 
   2  10   0       48.04       55.19      2.63 o 
   3  10   0      475.00      422.03      7.51 o 
   4  10   0      122.68      111.58      4.68 o 
   5  10   0       77.94       85.28      6.53 o 
   1  11   0      126.73      140.04      3.23 o 
   2  11   0       22.20       25.21      1.92 o 
   3  11   0       65.47       52.80      2.89 o 
   4  11   0      374.87      375.06      8.57 o 
   5  11   0       34.37       30.00      4.25 o 
   0  12   0      333.52      325.29      7.78 o 
   1  12   0      938.45      929.68      8.58 o 
   2  12   0      565.85      549.38      8.64 o 
   3  12   0       21.81       18.78      1.96 o 
   4  12   0        0.11        2.72      1.63 o 
   5  12   0      137.27      136.90      8.39 o 
   1  13   0      809.12      775.08      8.17 o 
   2  13   0      235.84      222.60      5.79 o 
   3  13   0       33.35       26.48      2.39 o 
   4  13   0        3.40        9.17      2.11 o 
   0  14   0       22.19       18.40      2.51 o 
   1  14   0      113.45      103.28      3.17 o 
   2  14   0      755.66      711.08     10.64 o 
   3  14   0      313.86      319.51      7.54 o 
   4  14   0        0.08        0.86      2.12 o 
   1  15   0       34.38       20.52      2.76 o 
   2  15   0      128.50      125.58      4.76 o 
   3  15   0       68.97       68.27      3.80 o 
   4  15   0       90.26       92.57      6.82 o 
   0  16   0      178.11      167.89      7.74 o 
   1  16   0        0.66        0.41      0.97 o 
   2  16   0       60.46       56.89      3.42 o 
   3  16   0       24.27       26.15      2.64 o 
   4  16   0       23.53       18.82      3.74 o 
   1  17   0      246.42      255.19      7.07 o 
   2  17   0      191.64      192.54      6.14 o 
   3  17   0       25.68       23.30      3.63 o 
   0  18   0      513.36      507.80     14.43 o 
   1  18   0       16.88       17.69      3.03 o 
   2  18   0       70.62       75.00      4.09 o 
   3  18   0       45.63       41.94      4.71 o 
   1  19   0      274.07      274.63      7.90 o 
   2  19   0       24.17       27.16      4.14 o 
   0  20   0       80.26       75.21      6.12 o 
   1  20   0        4.92        7.70      2.75 o 
   2  20   0      217.06      228.65     11.01 o 
   1  21   0        0.28        3.01      4.22 o 
  -5   0   1      137.77      133.26      6.96 o 
  -3   0   1      530.32      497.83      5.45 o 
  -1   0   1      181.45      207.50      4.70 o 
   1   0   1    14267.46    13048.12     30.26 o 
   3   0   1       48.52       22.56      2.30 o 
   5   0   1       39.94       56.43      4.82 o 
  -6   1   1       25.44       11.99      2.95 o 
  -5   1   1       32.56       26.83      2.01 o 
  -4   1   1        9.67        4.65      0.73 o 
  -3   1   1      990.76     1082.65      5.68 o 
  -2   1   1       53.43       46.96      0.99 o 
  -1   1   1     2802.32     2874.16     12.27 o 
   1   1   1     7577.90     7580.50     15.98 o 
   2   1   1       24.47       18.65      0.76 o 
   3   1   1      418.93      409.08      7.05 o 
   4   1   1       26.60       26.25      2.17 o 
   5   1   1       29.69       29.98      2.61 o 
   6   1   1      123.21      140.82      5.92 o 
  -6   2   1       14.10       18.08      3.51 o 
  -5   2   1      150.16      160.63      4.48 o 
  -4   2   1       44.35       42.57      1.81 o 
  -3   2   1     3588.97     3666.52     12.91 o 
  -2   2   1     5111.19     5235.76     11.45 o 
  -1   2   1     2828.68     2890.38     22.12 o 
   1   2   1       61.99       63.08      2.18 o 
   2   2   1      412.83      404.80      3.01 o 
   3   2   1       11.95       10.45      1.06 o 
   4   2   1       28.12       22.84      1.64 o 
   5   2   1      106.18       91.41      4.30 o 
   6   2   1        0.11        0.97      2.42 o 
  -6   3   1       33.43       51.41      5.29 o 
  -5   3   1       80.62       62.57      3.82 o 
  -4   3   1      848.13      832.01     11.24 o 
  -3   3   1      206.39      208.34      3.76 o 
  -2   3   1      278.48      255.66      2.13 o 
  -1   3   1     5886.92     6298.09     29.16 o 
   0   3   1     2893.46     3110.38     11.05 o 
   1   3   1      128.61      172.42      2.52 o 
   2   3   1      216.43      198.24      2.25 o 
   3   3   1      274.77      317.48      4.81 o 
   4   3   1     1074.24     1041.70     10.01 o 
   5   3   1      301.58      295.96      7.58 o 
   6   3   1      107.10      118.23      7.78 o 
  -6   4   1        0.19       -0.19      2.09 o 
  -5   4   1       61.95       60.54      3.56 o 
  -4   4   1      435.21      422.29      8.78 o 
  -3   4   1      744.04      688.45      6.92 o 
  -2   4   1     1638.47     1753.16      7.31 o 
  -1   4   1     1844.12     2016.51     12.11 o 
   0   4   1     4955.81     5196.44     12.86 o 
   1   4   1     3865.87     4115.66     14.12 o 
   2   4   1     1362.23     1438.48      5.92 o 
   3   4   1      141.48      126.64      2.43 o 
   4   4   1        8.37       12.03      1.73 o 
   5   4   1      217.02      194.56      9.14 o 
   6   4   1        0.20       -1.67      2.61 o 
  -6   5   1       12.99       12.63      2.12 o 
  -5   5   1       12.51       19.39      2.22 o 
  -4   5   1      119.62      103.58      3.28 o 
  -3   5   1       94.90       97.10      2.69 o 
  -2   5   1      341.62      392.60      5.09 o 
  -1   5   1      262.06      262.35      3.45 o 
   0   5   1      564.03      619.35      3.52 o 
   1   5   1     2512.36     2521.93     11.96 o 
   2   5   1      342.36      389.06      4.28 o 
   3   5   1      822.59      851.05      6.42 o 
   4   5   1      531.04      527.82      8.90 o 
   5   5   1        0.58       -0.54      1.31 o 
   6   5   1       12.58       13.99      2.76 o 
  -6   6   1       50.64       45.24      3.60 o 
  -5   6   1      139.89      159.67      4.61 o 
  -4   6   1       48.25       56.35      2.52 o 
  -3   6   1        0.03        0.24      0.70 o 
  -2   6   1     1978.03     2166.16     18.22 o 
  -1   6   1     2451.49     2574.05     10.15 o 
   0   6   1      145.12      140.62      1.85 o 
   1   6   1      813.24      821.92      5.90 o 
   2   6   1      420.63      420.49      4.59 o 
   3   6   1      223.87      236.21      3.50 o 
   4   6   1      136.97      112.71      4.30 o 
   5   6   1        5.27       11.70      2.41 o 
  -5   7   1        1.48        5.88      1.42 o 
  -4   7   1      505.80      487.00      7.15 o 
  -3   7   1      600.93      580.56      6.20 o 
  -2   7   1      236.15      276.61      3.78 o 
  -1   7   1       61.68       56.58      1.67 o 
   0   7   1       45.27       48.35      1.20 o 
   1   7   1      989.87     1081.71      5.20 o 
   2   7   1      283.36      255.42      3.74 o 
   3   7   1      437.49      427.79      4.82 o 
   4   7   1      252.18      272.48      8.98 o 
   5   7   1        8.72       13.37      2.10 o 
  -5   8   1        9.88        8.64      1.87 o 
  -4   8   1        3.58        2.87      1.04 o 
  -3   8   1        6.02       11.20      1.47 o 
  -2   8   1      934.04      843.78      7.03 o 
  -1   8   1     1241.85     1257.17      8.15 o 
   0   8   1       69.85       53.75      1.39 o 
   1   8   1     2464.12     2502.28     14.64 o 
   2   8   1       53.41       50.77      2.25 o 
   3   8   1        9.48       18.95      4.01 o 
   4   8   1      151.51      146.16      5.00 o 
   5   8   1        1.42       -0.26      1.91 o 
  -5   9   1        0.45        2.12      1.38 o 
  -4   9   1      175.89      169.09      4.83 o 
  -3   9   1      796.07      767.74      7.84 o 
  -2   9   1      771.04      724.08      6.85 o 
  -1   9   1      660.81      720.73      6.54 o 
   0   9   1        0.30        4.84      0.55 o 
   1   9   1      221.05      297.85      3.49 o 
   2   9   1        2.42       -1.74      2.81 o 
   3   9   1      765.15      739.78      7.71 o 
   4   9   1      107.41      112.81      6.79 o 
   5   9   1       33.45       31.08      4.21 o 
  -5  10   1      193.92      204.69      6.91 o 
  -4  10   1       21.94       29.31      2.60 o 
  -3  10   1     1155.09     1087.85     13.00 o 
  -2  10   1      387.64      368.17      5.18 o 
  -1  10   1      270.47      303.48      4.51 o 
   0  10   1      856.38      888.98      9.03 o 
   1  10   1        0.27       -0.37      0.64 o 
   2  10   1        5.84        5.97      1.04 o 
   3  10   1      489.10      472.18      8.00 o 
   4  10   1       39.05       31.98      3.80 o 
   5  10   1       45.00       49.01      5.15 o 
  -5  11   1       17.76       26.06      2.93 o 
  -4  11   1       15.98       22.18      3.82 o 
  -3  11   1       60.81       63.62      3.13 o 
  -2  11   1      605.57      584.42      6.85 o 
  -1  11   1      489.65      488.04      6.64 o 
   0  11   1      196.16      179.49      2.87 o 
   1  11   1      558.70      583.13      6.52 o 
   2  11   1        3.03        1.58      0.98 o 
   3  11   1       40.49       38.56      3.35 o 
   4  11   1       50.46       35.82      4.13 o 
   5  11   1        3.04        0.52      2.30 o 
  -5  12   1       65.13       59.16      5.56 o 
  -4  12   1       61.25       58.56      3.61 o 
  -3  12   1      143.85      157.22      5.00 o 
  -2  12   1      118.50      116.41      3.25 o 
  -1  12   1      257.65      263.06      4.59 o 
   0  12   1     1530.81     1474.04      8.50 o 
   1  12   1      147.42      162.12      3.63 o 
   2  12   1      265.72      271.06      6.15 o 
   3  12   1       27.69       28.30      2.27 o 
   4  12   1       11.74       16.98      3.28 o 
   5  12   1       80.86       68.01      6.16 o 
  -4  13   1      115.50      115.85      5.05 o 
  -3  13   1       51.93       42.95      2.88 o 
  -2  13   1       30.91       26.34      1.84 o 
  -1  13   1        0.22        1.92      1.29 o 
   0  13   1       26.91       37.25      1.51 o 
   1  13   1      293.66      271.83      4.89 o 
   2  13   1      201.04      199.72      5.47 o 
   3  13   1       78.20       65.14      7.27 o 
   4  13   1      209.10      218.80      9.71 o 
  -4  14   1        8.67        8.60      1.81 o 
  -3  14   1       29.17       39.63      2.92 o 
  -2  14   1      135.65      137.55      3.89 o 
  -1  14   1        1.99        1.04      0.91 o 
   0  14   1       23.64       19.92      1.92 o 
   1  14   1       74.62       74.76      2.67 o 
   2  14   1      173.99      152.37      5.02 o 
   3  14   1        0.80        3.63      2.16 o 
   4  14   1       25.85       20.98      3.59 o 
  -4  15   1        2.09        4.62      1.66 o 
  -3  15   1        7.33        4.85      1.46 o 
  -2  15   1      114.50      117.56      3.72 o 
  -1  15   1      679.10      656.10      8.20 o 
   0  15   1       60.29       52.73      3.02 o 
   1  15   1       59.70       44.61      2.17 o 
   2  15   1      208.87      220.42      7.57 o 
   3  15   1      162.03      156.08      7.76 o 
   4  15   1        1.91        3.23      2.56 o 
  -4  16   1        0.14        0.45      1.71 o 
  -3  16   1       18.42       12.09      1.89 o 
  -2  16   1      140.66      132.41      4.07 o 
  -1  16   1       60.93       66.32      3.03 o 
   0  16   1      257.03      237.85      6.50 o 
   1  16   1       12.25        8.75      1.65 o 
   2  16   1        2.06        2.20      2.13 o 
   3  16   1      241.17      231.52      9.76 o 
   4  16   1        5.13        5.91      2.70 o 
  -3  17   1        9.09        5.16      1.67 o 
  -2  17   1       67.21       70.90      3.15 o 
  -1  17   1        0.10        0.45      1.29 o 
   0  17   1       54.09       59.78      3.62 o 
   1  17   1       72.03       77.75      4.12 o 
   2  17   1       36.35       45.22      4.79 o 
   3  17   1        8.37        7.64      2.42 o 
  -3  18   1        2.09        1.75      1.61 o 
  -2  18   1       18.87       17.44      1.87 o 
  -1  18   1       26.06       19.81      2.24 o 
   0  18   1      351.64      345.00      8.53 o 
   1  18   1        4.91        8.67      2.08 o 
   2  18   1       23.59       22.62      3.63 o 
   3  18   1        6.61        7.70      2.95 o 
  -2  19   1       89.58       91.68      4.63 o 
  -1  19   1        0.40        4.48      1.89 o 
   0  19   1       26.02       30.08      4.76 o 
   1  19   1       91.21       92.79      4.76 o 
   2  19   1       54.83       56.93      5.51 o 
  -2  20   1       51.42       44.02      5.17 o 
  -1  20   1        0.21        6.30      2.22 o 
   0  20   1       48.79       49.22      3.67 o 
   1  20   1       13.90       15.45      3.56 o 
   2  20   1       70.18       74.68      6.73 o 
  -1  21   1      349.30      365.24      9.80 o 
   0  21   1       13.22        8.55      2.16 o 
   1  21   1       69.81       58.96      5.93 o 
  -6   0   2        0.35       -0.14      1.96 o 
  -4   0   2       24.80       23.35      1.57 o 
  -2   0   2     2067.46     2063.02      8.91 o 
   2   0   2       82.28       51.74      1.71 o 
   4   0   2      348.23      422.10     11.28 o 
   6   0   2        0.94        2.98      2.91 o 
  -6   1   2       26.87       32.25      4.08 o 
  -5   1   2       26.80       26.88      1.92 o 
  -4   1   2      551.23      538.47      5.33 o 
  -3   1   2      582.94      606.60      5.04 o 
  -2   1   2      608.93      565.97      3.31 o 
  -1   1   2      191.68      206.40      1.66 o 
   1   1   2    24934.68    21640.04     71.23 o 
   2   1   2     1988.86     2076.11     11.41 o 
   3   1   2       57.52       53.81      2.53 o 
   4   1   2     1124.11     1123.43     15.64 o 
   5   1   2        2.02        3.21      1.42 o 
   6   1   2       98.88      114.39      5.46 o 
  -6   2   2       19.25       24.37      3.91 o 
  -5   2   2      143.40      142.86      5.20 o 
  -4   2   2      489.92      512.36      5.26 o 
  -3   2   2       22.57       16.07      0.79 o 
  -2   2   2      426.77      478.37      3.91 o 
  -1   2   2      157.50      179.96      2.86 o 
   0   2   2     1613.89     1718.15      8.50 o 
   1   2   2     3345.29     3447.83     15.49 o 
   2   2   2        0.14        3.29      0.58 o 
   3   2   2      203.38      189.05      3.69 o 
   4   2   2       12.17       19.07      2.00 o 
   5   2   2       51.62       51.93      3.44 o 
   6   2   2        1.19        5.10      2.04 o 
  -6   3   2       40.57       42.19      3.44 o 
  -5   3   2        4.87        1.68      2.09 o 
  -4   3   2      168.84      149.77      3.77 o 
  -3   3   2      255.46      311.21      3.33 o 
  -2   3   2       33.91       33.72      0.82 o 
  -1   3   2    34029.63    28688.02     44.25 o 
   0   3   2     2093.51     2258.00     10.93 o 
   1   3   2     8897.21     9035.61     74.90 o 
   2   3   2      889.61      921.91      6.84 o 
   3   3   2     2693.52     2648.65     13.74 o 
   4   3   2       41.03       33.58      2.55 o 
   5   3   2      131.83      129.62      7.36 o 
   6   3   2       11.88       14.36      3.35 o 
  -6   4   2        1.33        0.28      1.60 o 
  -5   4   2       11.85        9.23      1.60 o 
  -4   4   2        0.09        1.27      0.90 o 
  -3   4   2      337.47      339.42      4.85 o 
  -2   4   2      101.63      109.74      1.63 o 
  -1   4   2       13.95       28.17      0.95 o 
   0   4   2     1855.70     1962.06      8.42 o 
   1   4   2     1379.69     1448.00      9.11 o 
   2   4   2      324.42      379.05      4.05 o 
   3   4   2        7.04       12.09      2.62 o 
   4   4   2       80.91       89.09      3.02 o 
   5   4   2       67.53      100.33      6.89 o 
   6   4   2        2.24       -3.10      3.10 o 
  -6   5   2       83.34       89.59      4.83 o 
  -5   5   2       61.57       55.04      2.76 o 
  -4   5   2      731.88      723.06      8.37 o 
  -3   5   2      580.09      636.10      6.77 o 
  -2   5   2       14.92        6.52      0.82 o 
  -1   5   2      387.75      467.25      4.42 o 
   0   5   2     8969.50     8971.82     19.86 o 
   1   5   2     5309.01     5535.03     11.94 o 
   2   5   2     7553.48     7601.86     21.81 o 
   3   5   2        2.12        0.66      0.88 o 
   4   5   2       63.68       60.22      3.17 o 
   5   5   2       53.48       41.43      4.65 o 
  -6   6   2        0.01       -0.15      2.19 o 
  -5   6   2       18.18       18.45      1.90 o 
  -4   6   2       36.80       29.01      2.46 o 
  -3   6   2      940.84      957.32     10.05 o 
  -2   6   2     1072.31     1045.24      6.96 o 
  -1   6   2       50.20       69.67      1.73 o 
   0   6   2     1319.23     1308.80      6.89 o 
   1   6   2     1047.05     1091.01      7.24 o 
   2   6   2     1177.42     1330.82      9.61 o 
   3   6   2       94.87       89.21      2.54 o 
   4   6   2      225.14      238.48      7.34 o 
   5   6   2        0.24       -0.23      2.16 o 
  -5   7   2       14.03       19.22      1.91 o 
  -4   7   2       26.20       28.73      2.25 o 
  -3   7   2      581.18      570.53      6.66 o 
  -2   7   2     2530.34     2452.10     11.18 o 
  -1   7   2      661.90      686.17      5.70 o 
   0   7   2     4409.31     4415.57     13.58 o 
   1   7   2     3019.08     3034.99     37.49 o 
   2   7   2      827.85      761.47      7.57 o 
   3   7   2      405.76      395.17      5.72 o 
   4   7   2      380.83      378.26     11.09 o 
   5   7   2       49.81       54.13      5.17 o 
  -5   8   2      300.82      302.03      6.50 o 
  -4   8   2      184.33      164.50      4.30 o 
  -3   8   2       32.82       39.24      1.58 o 
  -2   8   2      383.48      388.71      4.80 o 
  -1   8   2      672.48      670.22      6.15 o 
   0   8   2      304.86      331.23      4.01 o 
   1   8   2       54.95       64.12      1.63 o 
   2   8   2        0.14        0.57      0.72 o 
   3   8   2      854.99      903.70      8.26 o 
   4   8   2      127.80      133.02      7.22 o 
   5   8   2       54.79       42.58      4.64 o 
  -5   9   2        2.83        3.42      1.32 o 
  -4   9   2      264.47      242.40      5.29 o 
  -3   9   2       56.10       51.29      2.61 o 
  -2   9   2      582.51      591.18      6.23 o 
  -1   9   2      318.20      293.19      4.17 o 
   0   9   2     1218.15     1111.83     10.09 o 
   1   9   2      585.53      614.80     14.05 o 
   2   9   2      350.96      368.64      8.96 o 
   3   9   2      106.23      122.67      7.84 o 
   4   9   2      686.59      670.52     16.13 o 
   5   9   2        4.03        3.74      2.02 o 
  -5  10   2       72.14       68.44      4.26 o 
  -4  10   2       57.94       54.81      2.67 o 
  -3  10   2       93.41       89.29      4.43 o 
  -2  10   2      249.29      228.97      4.12 o 
  -1  10   2      111.64      112.16      2.78 o 
   0  10   2      409.84      380.07      4.79 o 
   1  10   2       92.17      133.22      5.45 o 
   2  10   2       13.44       13.15      1.96 o 
   3  10   2      226.12      214.06      7.40 o 
   4  10   2        8.12        9.89      2.73 o 
   5  10   2       47.74       66.66      6.00 o 
  -5  11   2       23.24       21.33      3.99 o 
  -4  11   2      408.11      408.16      8.73 o 
  -3  11   2        0.24       -0.20      1.04 o 
  -2  11   2      157.07      136.92      3.36 o 
  -1  11   2       28.69       30.44      1.62 o 
   0  11   2     1083.00     1055.18      8.35 o 
   1  11   2       82.28       72.40      4.22 o 
   2  11   2      800.05      808.98     14.40 o 
   3  11   2        4.41        5.59      1.63 o 
   4  11   2        1.28       11.13      2.72 o 
   5  11   2        0.84       -2.92      2.92 o 
  -5  12   2      203.87      239.89     11.19 o 
  -4  12   2      151.65      133.36      5.23 o 
  -3  12   2        4.88        4.37      1.28 o 
  -2  12   2        0.40       -0.16      0.96 o 
  -1  12   2       13.36       12.31      1.20 o 
   0  12   2       37.37       30.86      1.63 o 
   1  12   2      688.91      659.57     13.12 o 
   2  12   2      723.82      725.13     14.37 o 
   3  12   2       87.85       73.81      4.81 o 
   4  12   2        9.52        9.51      2.73 o 
   5  12   2       89.51      100.39      7.49 o 
  -5  13   2       23.26       26.49      4.60 o 
  -4  13   2       37.92       37.75      3.03 o 
  -3  13   2       12.46        9.24      1.69 o 
  -2  13   2      813.49      762.98      9.51 o 
  -1  13   2      520.26      486.90      6.56 o 
   0  13   2      296.98      294.86      4.85 o 
   1  13   2      238.51      232.08      8.27 o 
   2  13   2      358.00      339.34     10.21 o 
   3  13   2      228.09      216.46      8.42 o 
   4  13   2        4.97        5.44      2.77 o 
  -4  14   2        2.49       -0.46      1.67 o 
  -3  14   2      183.11      179.96      6.78 o 
  -2  14   2      184.30      171.56      4.27 o 
  -1  14   2      150.69      158.53      4.00 o 
   0  14   2      576.62      547.68     10.98 o 
   1  14   2       29.84       27.21      3.10 o 
   2  14   2      232.19      228.06      8.73 o 
   3  14   2      120.66      120.49      6.63 o 
   4  14   2        0.08        7.41      3.04 o 
  -4  15   2        4.45        4.82      2.27 o 
  -3  15   2        9.96        3.35      1.44 o 
  -2  15   2      367.58      365.63      6.39 o 
  -1  15   2      578.48      570.33      7.69 o 
   0  15   2       28.71       30.91      2.51 o 
   1  15   2      212.05      208.41      8.53 o 
   2  15   2       17.10       21.96      3.23 o 
   3  15   2       57.73       57.29      5.00 o 
   4  15   2      119.31      139.58      8.44 o 
  -4  16   2       10.10       11.04      3.04 o 
  -3  16   2        6.86        2.85      1.67 o 
  -2  16   2      192.97      194.77      4.87 o 
  -1  16   2        3.70        5.56      1.23 o 
   0  16   2       91.83       94.26      4.26 o 
   1  16   2        1.54        4.02      2.33 o 
   2  16   2       93.34       97.65      6.36 o 
   3  16   2       12.44        9.11      2.64 o 
   4  16   2       37.30       40.39      5.11 o 
  -3  17   2       64.89       57.74      5.32 o 
  -2  17   2        5.65        3.92      1.31 o 
  -1  17   2        0.62       -1.40      1.40 o 
   0  17   2       18.42       20.00      2.37 o 
   1  17   2      473.19      469.48     13.75 o 
   2  17   2      217.73      229.23      9.91 o 
   3  17   2        4.17        9.93      2.95 o 
  -3  18   2       91.67       89.93      4.64 o 
  -2  18   2        1.98        0.80      1.18 o 
  -1  18   2        1.43        1.38      1.81 o 
   0  18   2       31.46       24.58      2.55 o 
   1  18   2       10.86       14.46      3.42 o 
   2  18   2       60.89       65.88      5.75 o 
   3  18   2       59.05       63.84      5.79 o 
  -2  19   2       36.59       36.15      3.49 o 
  -1  19   2      263.77      251.51      7.54 o 
   0  19   2        0.87        1.78      1.65 o 
   1  19   2       43.79       41.18      4.70 o 
   2  19   2        0.54       -0.60      2.29 o 
  -2  20   2      158.13      141.50     27.07 o 
  -1  20   2       97.95       94.73      5.07 o 
   0  20   2       47.79       49.14      3.77 o 
   1  20   2       18.80       14.62      3.15 o 
   2  20   2       58.50       60.66      5.85 o 
  -1  21   2      122.47      140.95      6.23 o 
   0  21   2        6.60        1.78      2.30 o 
  -5   0   3       60.97       43.04      2.97 o 
  -3   0   3       35.86       63.06      2.00 o 
  -1   0   3     6167.35     6729.35     20.81 o 
   1   0   3     2011.07     2128.80     13.73 o 
   3   0   3      102.94       84.10      4.54 o 
   5   0   3      439.07      423.43     13.13 o 
  -6   1   3        3.99        6.59      2.28 o 
  -5   1   3        6.10        3.70      0.95 o 
  -4   1   3     1450.16     1424.15      8.87 o 
  -3   1   3     2441.04     2611.10      8.77 o 
  -2   1   3     4608.83     4770.41      9.56 o 
  -1   1   3      287.37      254.38      2.43 o 
   0   1   3      320.84      331.37      3.17 o 
   1   1   3     4382.73     4138.31     16.65 o 
   2   1   3       21.67       18.79      1.01 o 
   3   1   3       40.62       39.34      1.58 o 
   4   1   3      454.90      401.02      8.05 o 
   5   1   3       29.93       31.01      2.86 o 
   6   1   3       11.19       23.85      3.06 o 
  -6   2   3        7.36        4.19      2.54 o 
  -5   2   3        2.73       10.59      1.45 o 
  -4   2   3        1.12        0.04      0.67 o 
  -3   2   3      865.39      951.49      5.80 o 
  -2   2   3     1557.25     1588.00      8.72 o 
  -1   2   3      104.00      136.23      2.34 o 
   0   2   3     6012.72     6074.34     20.62 o 
   1   2   3     4562.27     4646.30     17.01 o 
   2   2   3     1835.59     1905.87     12.85 o 
   3   2   3        0.11        1.19      0.64 o 
   4   2   3        6.69        5.65      1.37 o 
   5   2   3      385.21      395.94     10.74 o 
   6   2   3        2.12        0.66      1.67 o 
  -6   3   3       95.95      114.68      7.82 o 
  -5   3   3        0.71       -0.69      1.33 o 
  -4   3   3       76.31       74.98      2.35 o 
  -3   3   3      270.01      264.74      3.05 o 
  -2   3   3     2858.18     2586.77     17.40 o 
  -1   3   3     7874.30     7741.04     47.14 o 
   0   3   3     1614.52     1696.65     10.38 o 
   1   3   3      715.46      753.91      8.61 o 
   2   3   3      267.03      300.62      3.78 o 
   3   3   3       15.77       17.20      1.43 o 
   4   3   3      462.43      478.91      8.70 o 
   5   3   3        1.47        4.48      1.87 o 
   6   3   3      110.56      110.00      7.81 o 
  -6   4   3        1.18       -0.63      2.14 o 
  -5   4   3      138.16      162.41      4.50 o 
  -4   4   3      123.13      108.22      3.21 o 
  -3   4   3      634.56      649.43      5.87 o 
  -2   4   3      180.04      190.84      1.94 o 
  -1   4   3     1497.38     1635.48      8.97 o 
   0   4   3     3091.19     3199.07     15.46 o 
   1   4   3       12.37       19.47      1.93 o 
   2   4   3        4.48        7.30      0.72 o 
   3   4   3       10.38        6.12      0.80 o 
   4   4   3      110.28      100.85      4.06 o 
   5   4   3       79.30       83.53      6.57 o 
  -6   5   3      101.68      117.18      8.12 o 
  -5   5   3      155.12      159.28      4.56 o 
  -4   5   3      153.78      152.50      3.89 o 
  -3   5   3     1476.14     1405.23      9.99 o 
  -2   5   3     1780.36     1916.50     11.23 o 
  -1   5   3      160.03      149.63      2.79 o 
   0   5   3     1551.35     1492.19     11.24 o 
   1   5   3     1065.72     1024.52      7.42 o 
   2   5   3      848.95      945.33      7.84 o 
   3   5   3      455.15      430.41      7.68 o 
   4   5   3        0.79        0.52      1.67 o 
   5   5   3        3.21       -0.09      2.46 o 
  -6   6   3       30.73       55.82      5.83 o 
  -5   6   3      123.77      116.64      4.02 o 
  -4   6   3        6.24       10.23      1.43 o 
  -3   6   3      546.54      576.75      8.02 o 
  -2   6   3     2123.96     2311.99     10.19 o 
  -1   6   3     1475.62     1563.87      8.13 o 
   0   6   3     2854.53     2826.27     19.81 o 
   1   6   3      581.09      643.12      4.39 o 
   2   6   3      203.45      205.30      3.78 o 
   3   6   3      405.22      415.07      6.82 o 
   4   6   3       22.68       20.04      3.08 o 
   5   6   3       13.29       17.67      3.48 o 
  -5   7   3       97.81      111.02      4.93 o 
  -4   7   3     1085.15     1020.83     10.27 o 
  -3   7   3      220.52      201.33      4.86 o 
  -2   7   3      240.47      248.08      3.60 o 
  -1   7   3     4447.56     4448.02     14.67 o 
   0   7   3       45.14       52.15      1.85 o 
   1   7   3      685.89      835.29      4.75 o 
   2   7   3      390.47      398.07      5.42 o 
   3   7   3       43.15       39.78      1.80 o 
   4   7   3      208.08      188.92      8.47 o 
   5   7   3        0.21        1.59      1.82 o 
  -5   8   3       13.88       13.52      2.14 o 
  -4   8   3       38.56       37.69      2.16 o 
  -3   8   3        0.04        0.40      2.54 o 
  -2   8   3      350.39      398.66      4.84 o 
  -1   8   3      129.67      122.13      2.63 o 
   0   8   3        4.89        1.02      0.49 o 
   1   8   3      245.83      294.99      2.97 o 
   2   8   3      489.85      477.76      9.94 o 
   3   8   3       90.26       79.45      5.64 o 
   4   8   3       40.16       42.44      4.49 o 
   5   8   3       17.54       22.06      3.97 o 
  -5   9   3       44.14       40.30      3.11 o 
  -4   9   3      148.86      150.91      4.87 o 
  -3   9   3      115.24      118.63      9.49 o 
  -2   9   3     1111.67     1131.24      8.62 o 
  -1   9   3      510.37      474.61      5.47 o 
   0   9   3      153.90      177.80      3.19 o 
   1   9   3      320.71      331.00      6.94 o 
   2   9   3        0.49        1.43      1.26 o 
   3   9   3      161.57      168.47      6.29 o 
   4   9   3       18.79       26.22      3.95 o 
   5   9   3        4.98        2.73      2.15 o 
  -5  10   3       68.29       71.58      4.21 o 
  -4  10   3       10.19        8.21      1.86 o 
  -3  10   3      450.02      449.85      7.63 o 
  -2  10   3       76.56       76.64      2.43 o 
  -1  10   3      636.17      671.80     10.57 o 
   0  10   3      872.51      957.25      7.75 o 
   1  10   3      224.46      211.51      7.12 o 
   2  10   3        3.26        7.02      1.88 o 
   3  10   3       40.79       49.24      3.90 o 
   4  10   3        0.00        0.58      1.68 o 
   5  10   3       23.77       22.04      3.82 o 
  -5  11   3       75.81       90.66      7.03 o 
  -4  11   3      209.31      213.90      8.01 o 
  -3  11   3       81.08       74.11      6.23 o 
  -2  11   3      144.13      126.44      3.21 o 
  -1  11   3       45.87       37.75      1.77 o 
   0  11   3       71.69       67.96      2.23 o 
   1  11   3     2368.05     2259.40     23.77 o 
   2  11   3        0.35        1.12      1.56 o 
   3  11   3      113.44      110.97      5.79 o 
   4  11   3       86.57       85.90      6.26 o 
   5  11   3        0.04       -1.23      2.77 o 
  -5  12   3       86.99      119.43      8.24 o 
  -4  12   3       13.53       11.81      2.73 o 
  -3  12   3       46.58       45.25      2.74 o 
  -2  12   3       36.56       39.04      1.95 o 
  -1  12   3      701.82      684.15      7.47 o 
   0  12   3      421.90      369.18      5.31 o 
   1  12   3      516.29      516.84     11.85 o 
   2  12   3      191.82      203.88      7.83 o 
   3  12   3       95.98      100.48      5.72 o 
   4  12   3        0.13        3.88      2.64 o 
  -5  13   3       61.85       66.16      6.58 o 
  -4  13   3       32.92       35.59      4.33 o 
  -3  13   3      210.83      193.78      9.52 o 
  -2  13   3      112.85      116.74      3.39 o 
  -1  13   3      357.09      335.21      5.48 o 
   0  13   3        2.69        3.23      0.93 o 
   1  13   3        0.99       -0.95      1.42 o 
   2  13   3      282.39      279.60      9.45 o 
   3  13   3        0.49        0.58      1.78 o 
   4  13   3       43.08       50.17      5.19 o 
  -4  14   3        4.40       -0.19      2.52 o 
  -3  14   3       34.49       40.02      2.84 o 
  -2  14   3      340.32      336.97      5.95 o 
  -1  14   3      535.50      542.77      7.28 o 
   0  14   3      363.61      392.21      7.79 o 
   1  14   3      113.45      101.71      5.82 o 
   2  14   3       62.64       55.63      4.47 o 
   3  14   3       75.60       62.00      4.95 o 
   4  14   3       41.35       44.81      5.08 o 
  -4  15   3       66.22       72.96      6.29 o 
  -3  15   3       50.66       50.80      3.34 o 
  -2  15   3       65.20       54.60      2.56 o 
  -1  15   3     1904.00     1858.10     13.90 o 
   0  15   3      116.65      121.50      4.65 o 
   1  15   3      140.64      125.23      6.78 o 
   2  15   3      208.89      202.18      8.70 o 
   3  15   3       98.53       96.52      6.33 o 
   4  15   3        1.65        4.54      2.70 o 
  -4  16   3        5.02        5.77      2.88 o 
  -3  16   3      105.95      117.82      4.95 o 
  -2  16   3        3.64        2.02      1.14 o 
  -1  16   3        8.04        9.63      1.48 o 
   0  16   3      606.88      587.81     10.34 o 
   1  16   3      189.13      191.42      8.49 o 
   2  16   3        8.21        9.00      2.85 o 
   3  16   3      154.79      149.80      8.08 o 
  -3  17   3        2.02        1.66      2.55 o 
  -2  17   3        1.56       -1.44      1.44 o 
  -1  17   3        1.26        2.14      1.36 o 
   0  17   3        0.75        2.06      2.11 o 
   1  17   3      131.50      135.21      7.64 o 
   2  17   3       43.23       42.81      4.74 o 
   3  17   3       50.80       45.61      4.81 o 
  -3  18   3        6.87        4.58      1.88 o 
  -2  18   3      176.14      171.23      4.92 o 
  -1  18   3       34.39       28.11      2.78 o 
   0  18   3       12.11        9.17      2.76 o 
   1  18   3        8.53       14.51      3.47 o 
   2  18   3      312.38      311.07     11.99 o 
   3  18   3       11.11        8.97      2.95 o 
  -2  19   3      179.83      179.67      8.06 o 
  -1  19   3        2.66        3.56      1.67 o 
   0  19   3       53.93       51.03      5.31 o 
   1  19   3       40.05       38.15      4.67 o 
   2  19   3       40.56       42.51      5.03 o 
  -2  20   3       24.09       22.31      3.32 o 
  -1  20   3       21.09       24.01      2.97 o 
   0  20   3       18.52       25.58      4.13 o 
   1  20   3        0.63       -3.05      3.05 o 
   0  21   3        0.09        0.72      2.39 o 
  -6   0   4       19.95        9.67      2.65 o 
  -4   0   4        0.10        0.82      0.79 o 
  -2   0   4     1541.88     1531.77     16.35 o 
   0   0   4        0.73        5.47      0.83 o 
   2   0   4     6132.15     5645.15     55.76 o 
   4   0   4      684.89      670.14     14.64 o 
  -6   1   4       31.91       32.29      4.38 o 
  -5   1   4       31.01       34.10      2.21 o 
  -4   1   4      210.91      195.54      3.22 o 
  -3   1   4        3.62        3.48      0.49 o 
  -2   1   4        9.92       18.39      1.47 o 
  -1   1   4      781.57      717.43      7.79 o 
   0   1   4     1617.81     1636.23     11.71 o 
   1   1   4        2.78       12.37      0.64 o 
   2   1   4       17.45        8.65      0.65 o 
   3   1   4       23.74       21.97      1.31 o 
   4   1   4      487.23      475.62     11.13 o 
   5   1   4       15.30       26.95      2.73 o 
  -6   2   4        1.92        3.67      2.60 o 
  -5   2   4       75.44       76.32      3.20 o 
  -4   2   4       93.55      100.67      2.67 o 
  -3   2   4      313.46      279.40      3.20 o 
  -2   2   4        6.60        2.56      0.33 o 
  -1   2   4     1419.15     1526.07     13.61 o 
   0   2   4     2381.99     2293.91     14.22 o 
   1   2   4      250.05      275.08      5.23 o 
   2   2   4      755.71      681.99      6.92 o 
   3   2   4      312.10      331.33      6.34 o 
   4   2   4        1.29       -1.41      1.58 o 
   5   2   4      197.62      199.83      6.54 o 
  -6   3   4       40.38       46.76      5.42 o 
  -5   3   4       31.91       31.77      2.21 o 
  -4   3   4      361.52      355.63      5.02 o 
  -3   3   4     1116.67     1090.69      6.26 o 
  -2   3   4     3010.67     3203.91     13.56 o 
  -1   3   4        1.77        4.54      0.61 o 
   0   3   4        5.34       12.69      1.64 o 
   1   3   4      439.46      483.42     12.86 o 
   2   3   4      223.55      255.91      3.66 o 
   3   3   4      485.53      491.81      8.92 o 
   4   3   4       25.24       28.26      2.50 o 
   5   3   4      105.93      118.88      5.15 o 
  -6   4   4        0.97        8.29      3.48 o 
  -5   4   4       74.66       75.80      4.07 o 
  -4   4   4       57.42       48.94      1.97 o 
  -3   4   4     1063.36     1089.17      7.54 o 
  -2   4   4       46.12       40.24      0.92 o 
  -1   4   4       46.79       42.14      1.45 o 
   0   4   4    11891.95    11711.02     31.70 o 
   1   4   4      528.23      532.38      8.23 o 
   2   4   4     1554.26     1618.23     11.49 o 
   3   4   4     2309.53     2259.92     12.63 o 
   4   4   4      267.72      244.20      6.38 o 
   5   4   4        2.56        7.10      2.79 o 
  -6   5   4       33.83       36.37      5.16 o 
  -5   5   4       14.06       14.53      2.12 o 
  -4   5   4      750.07      767.76      8.56 o 
  -3   5   4       71.14       60.75      2.18 o 
  -2   5   4     1169.00     1239.69      8.61 o 
  -1   5   4      420.44      452.17      3.90 o 
   0   5   4       69.42       59.38      2.49 o 
   1   5   4      504.69      449.51      7.95 o 
   2   5   4     1081.07     1097.01      9.68 o 
   3   5   4        8.08       13.08      1.49 o 
   4   5   4       33.55       23.30      3.54 o 
   5   5   4       84.75       94.70      6.91 o 
  -6   6   4        0.01        5.22      3.36 o 
  -5   6   4       20.25       17.43      2.09 o 
  -4   6   4       42.03       46.93      2.33 o 
  -3   6   4      494.87      530.76      7.97 o 
  -2   6   4     3679.93     3726.39     50.82 o 
  -1   6   4      714.89      817.66      7.44 o 
   0   6   4      546.03      610.03      8.10 o 
   1   6   4        2.09        3.72      0.82 o 
   2   6   4     2511.80     2490.82     20.76 o 
   3   6   4      535.10      509.18      7.59 o 
   4   6   4      209.74      212.97      9.03 o 
   5   6   4       34.09       31.64      4.36 o 
  -5   7   4        1.29        0.34      1.40 o 
  -4   7   4      110.38       99.64      3.38 o 
  -3   7   4     1236.19     1221.79     11.66 o 
  -2   7   4       39.01       33.04      1.35 o 
  -1   7   4      332.47      318.69      4.95 o 
   0   7   4     1047.35     1119.30      8.75 o 
   1   7   4      558.11      555.62      7.24 o 
   2   7   4      327.00      334.22      7.98 o 
   3   7   4     1434.75     1377.01     22.41 o 
   4   7   4       88.90      123.32      7.11 o 
   5   7   4       52.00       61.58      5.59 o 
  -5   8   4       74.11       76.18      4.17 o 
  -4   8   4        2.23        2.98      3.02 o 
  -3   8   4      198.35      186.85      5.48 o 
  -2   8   4      236.64      238.36      3.79 o 
  -1   8   4     4153.40     4186.06     50.64 o 
   0   8   4      300.72      304.59      4.85 o 
   1   8   4     1974.62     1928.85     27.10 o 
   2   8   4      416.84      405.19      6.58 o 
   3   8   4      335.16      305.76      6.13 o 
   4   8   4      122.93      116.48      6.95 o 
   5   8   4      134.47      128.37      8.27 o 
  -5   9   4        2.14       -2.02      2.02 o 
  -4   9   4      132.05      123.30     11.29 o 
  -3   9   4       71.05       61.40      4.53 o 
  -2   9   4       41.44       50.69      2.21 o 
  -1   9   4     1228.20     1238.52     10.17 o 
   0   9   4      156.64      171.69      3.88 o 
   1   9   4     1442.61     1486.06     10.47 o 
   2   9   4        0.00        2.92      1.48 o 
   3   9   4       52.38       53.10      2.96 o 
   4   9   4      135.87      158.90      8.25 o 
   5   9   4        3.71        4.39      2.35 o 
  -5  10   4       74.51       76.04      4.43 o 
  -4  10   4       12.37       15.23      1.96 o 
  -3  10   4      229.71      219.31      8.35 o 
  -2  10   4        0.09       -0.48      0.86 o 
  -1  10   4     1249.92     1240.47      9.31 o 
   0  10   4     2368.75     2455.41     38.52 o 
   1  10   4     1507.43     1413.18     18.36 o 
   2  10   4      612.19      629.18     12.93 o 
   3  10   4      159.80      163.49      6.91 o 
   4  10   4       12.25       17.70      3.37 o 
   5  10   4       15.09       19.79      3.53 o 
  -5  11   4        0.38        2.02      1.48 o 
  -4  11   4      135.59      133.85      9.51 o 
  -3  11   4        3.61        4.93      2.12 o 
  -2  11   4      654.06      647.19      7.26 o 
  -1  11   4      646.06      631.45      7.23 o 
   0  11   4       63.42       69.14      4.33 o 
   1  11   4       32.06       37.56      3.45 o 
   2  11   4      169.62      174.64      7.13 o 
   3  11   4       35.43       31.13      3.49 o 
   4  11   4       42.64       36.99      4.39 o 
   5  11   4        1.98       -1.41      2.75 o 
  -5  12   4      158.58      171.78      9.56 o 
  -4  12   4        0.89        2.40      3.43 o 
  -3  12   4      104.76      110.15      6.47 o 
  -2  12   4       47.38       46.06      2.16 o 
  -1  12   4        1.50        1.85      0.84 o 
   0  12   4      416.22      426.02      6.92 o 
   1  12   4       98.46       99.35      5.42 o 
   2  12   4       97.99       84.13      5.19 o 
   3  12   4      273.76      271.25      9.52 o 
   4  12   4       65.81       61.44      5.48 o 
  -4  13   4      121.28      114.91      7.44 o 
  -3  13   4      199.00      180.03      5.54 o 
  -2  13   4      329.79      313.91      5.55 o 
  -1  13   4      555.93      537.68      7.01 o 
   0  13   4       29.51       27.83      2.18 o 
   1  13   4      657.87      632.99     13.95 o 
   2  13   4        1.59       -0.91      2.07 o 
   3  13   4      224.57      224.12      9.04 o 
   4  13   4       17.32       14.39      3.53 o 
  -4  14   4       13.66       12.16      2.92 o 
  -3  14   4        0.24       -0.37      1.34 o 
  -2  14   4      114.16      101.91      3.92 o 
  -1  14   4      157.50      167.17      4.14 o 
   0  14   4      514.01      510.16     12.76 o 
   1  14   4      176.71      187.11      8.02 o 
   2  14   4        6.87        2.02      2.08 o 
   3  14   4       18.33       11.05      2.63 o 
   4  14   4       35.81       44.96      5.39 o 
  -4  15   4        2.48        3.30      2.52 o 
  -3  15   4      168.45      167.51      5.73 o 
  -2  15   4       74.36       78.31      3.06 o 
  -1  15   4      171.69      182.08      4.51 o 
   0  15   4      122.29      112.08      6.42 o 
   1  15   4       24.82       26.13      3.55 o 
   2  15   4       38.21       39.31      4.18 o 
   3  15   4       13.09       12.29      2.62 o 
   4  15   4       82.50      108.96      7.82 o 
  -4  16   4        0.18        1.37      2.61 o 
  -3  16   4       57.12       56.19      3.75 o 
  -2  16   4       18.47       15.74      1.58 o 
  -1  16   4      181.04      196.79      4.80 o 
   0  16   4       19.38       19.02      3.18 o 
   1  16   4      104.95       86.61      6.00 o 
   2  16   4      172.50      176.74      8.65 o 
   3  16   4        0.00        1.60      1.87 o 
  -3  17   4       17.88       26.51      3.36 o 
  -2  17   4        0.05       -1.35      1.35 o 
  -1  17   4       14.78       12.99      2.96 o 
   0  17   4        6.06        5.31      2.34 o 
   1  17   4       62.31       62.86      5.35 o 
   2  17   4       97.63       98.60      6.88 o 
   3  17   4        6.98        9.38      2.76 o 
  -3  18   4      147.53      161.21     10.71 o 
  -2  18   4       24.02       22.32      2.00 o 
  -1  18   4        4.14        3.97      2.21 o 
   0  18   4      193.20      200.24      9.38 o 
   1  18   4        0.12        1.59      2.17 o 
   2  18   4       11.45       22.33      4.11 o 
   3  18   4      104.40       98.13      7.11 o 
  -2  19   4        5.85        1.91      1.51 o 
  -1  19   4      101.63       97.78      6.88 o 
   0  19   4       50.95       55.65      5.51 o 
   1  19   4      146.98      139.58      8.41 o 
   2  19   4        5.05        0.92      2.34 o 
  -2  20   4       22.91       13.81      2.96 o 
  -1  20   4        4.13       -0.15      2.33 o 
   0  20   4      158.65      165.01      9.27 o 
   1  20   4        0.04        1.14      2.46 o 
  -5   0   5       23.04       26.18      3.59 o 
  -3   0   5     3688.46     3415.16     21.75 o 
  -1   0   5        1.66        4.75      0.54 o 
   1   0   5      217.00      274.46      3.97 o 
   3   0   5      366.20      372.94      8.80 o 
   5   0   5      237.04      226.75      9.95 o 
  -6   1   5       41.00       52.29      3.95 o 
  -5   1   5       97.88       96.46      5.07 o 
  -4   1   5      239.88      229.39      3.94 o 
  -3   1   5      120.14      117.79      2.11 o 
  -2   1   5      222.27      254.44      2.22 o 
  -1   1   5      405.47      397.03      3.34 o 
   0   1   5     4034.44     3884.28     13.80 o 
   1   1   5      331.77      312.57      3.03 o 
   2   1   5      161.90      171.39      3.01 o 
   3   1   5       47.41       56.35      2.06 o 
   4   1   5      334.23      291.41      7.07 o 
   5   1   5       35.92       30.81      2.94 o 
  -6   2   5       30.31       37.47      4.97 o 
  -5   2   5      353.10      380.18      8.90 o 
  -4   2   5       57.17       63.00      2.14 o 
  -3   2   5     1051.20     1095.48      6.34 o 
  -2   2   5       63.01       54.51      1.09 o 
  -1   2   5     7698.91     7569.52     64.80 o 
   0   2   5     8563.00     8128.79     46.45 o 
   1   2   5     1569.73     1635.80     13.20 o 
   2   2   5        3.47       -0.68      0.68 o 
   3   2   5        6.28        6.27      0.86 o 
   4   2   5       51.63       43.55      2.95 o 
   5   2   5        0.25        0.91      2.14 o 
  -6   3   5      112.53      112.89      7.98 o 
  -5   3   5       46.29       51.63      3.88 o 
  -4   3   5      706.00      713.86      7.07 o 
  -3   3   5       22.04       20.87      0.95 o 
  -2   3   5     1862.48     2021.79      6.59 o 
  -1   3   5     1564.52     1577.70     10.19 o 
   0   3   5        4.56        4.50      0.90 o 
   1   3   5        1.10        2.14      1.41 o 
   2   3   5     1070.24     1086.10      7.89 o 
   3   3   5      308.55      306.15      4.80 o 
   4   3   5      628.31      637.93     10.38 o 
   5   3   5        3.62        2.53      2.15 o 
  -6   4   5        5.98        8.26      3.43 o 
  -5   4   5      756.51      808.64     10.28 o 
  -4   4   5       23.61       22.59      2.50 o 
  -3   4   5      155.33      140.20      3.09 o 
  -2   4   5      306.23      242.04      3.52 o 
  -1   4   5     5065.81     5042.36     23.03 o 
   0   4   5     1039.22     1119.63     27.17 o 
   1   4   5       12.10       13.32      2.54 o 
   2   4   5      102.13      106.82      2.53 o 
   3   4   5        0.64        1.15      0.91 o 
   4   4   5        8.54        7.63      1.92 o 
   5   4   5        6.28        7.30      1.74 o 
  -6   5   5        5.83        6.22      3.39 o 
  -5   5   5       17.55       23.01      2.44 o 
  -4   5   5        1.05       -0.92      1.30 o 
  -3   5   5      413.77      411.07      5.38 o 
  -2   5   5       21.89       15.15      0.79 o 
  -1   5   5      212.72      234.15      3.50 o 
   0   5   5      277.96      291.25      5.66 o 
   1   5   5     1995.86     1954.28     17.58 o 
   2   5   5     2384.56     2486.45     24.29 o 
   3   5   5      207.21      190.16      6.26 o 
   4   5   5      157.25      141.63      7.43 o 
   5   5   5       18.38       21.53      3.88 o 
  -6   6   5       78.25       83.97      7.16 o 
  -5   6   5       11.20        6.74      1.63 o 
  -4   6   5      565.34      563.17     14.65 o 
  -3   6   5     1395.46     1318.30      9.70 o 
  -2   6   5     3404.88     3304.13     18.90 o 
  -1   6   5      525.36      536.14      5.28 o 
   0   6   5     1062.78     1319.72     12.70 o 
   1   6   5        0.82        0.49      0.79 o 
   2   6   5      326.33      354.41      8.26 o 
   3   6   5     1102.04     1111.98     11.67 o 
   4   6   5       92.42      102.97      6.46 o 
   5   6   5       79.67       80.05      6.60 o 
  -5   7   5        4.32        0.77      1.49 o 
  -4   7   5      423.61      418.67      8.52 o 
  -3   7   5      113.85      134.65      4.00 o 
  -2   7   5        1.18        1.72      0.70 o 
  -1   7   5     2775.94     2840.06     15.14 o 
   0   7   5      379.52      451.43      7.76 o 
   1   7   5      609.69      645.97      8.35 o 
   2   7   5       19.10       27.07      2.61 o 
   3   7   5      469.52      468.29      7.83 o 
   4   7   5      272.28      259.78     10.19 o 
   5   7   5        6.72        8.15      2.78 o 
  -5   8   5       44.08       43.13      3.32 o 
  -4   8   5      432.44      433.19      8.85 o 
  -3   8   5      280.93      259.77      8.76 o 
  -2   8   5       83.87       72.56      2.70 o 
  -1   8   5       76.74       79.16      4.07 o 
   0   8   5     5904.52     5950.55     22.04 o 
   1   8   5      678.53      735.99      9.47 o 
   2   8   5      558.12      556.23     11.23 o 
   3   8   5       55.91       57.63      3.83 o 
   4   8   5      104.18       96.24      6.50 o 
   5   8   5        0.21        1.88      2.29 o 
  -5   9   5       71.31       78.86      4.44 o 
  -4   9   5       81.77       79.78      3.98 o 
  -3   9   5       85.64       74.25      4.95 o 
  -2   9   5      409.37      426.27      6.71 o 
  -1   9   5      900.12      908.38     27.01 o 
   0   9   5      247.60      279.64      5.07 o 
   1   9   5       46.42       46.91      2.06 o 
   2   9   5      197.32      191.02      4.87 o 
   3   9   5      441.76      435.92      9.71 o 
   4   9   5        1.93        1.66      2.10 o 
   5   9   5       22.42       17.53      3.52 o 
  -5  10   5       50.80       54.76      4.44 o 
  -4  10   5      136.05      139.50      5.28 o 
  -3  10   5     1040.81     1042.68     18.49 o 
  -2  10   5     1248.23     1207.36     24.13 o 
  -1  10   5      252.90      286.81      5.60 o 
   0  10   5      842.32      813.15      8.94 o 
   1  10   5      452.17      498.78     11.14 o 
   2  10   5      115.14       96.21      5.25 o 
   3  10   5        1.23        1.09      1.16 o 
   4  10   5        0.58        2.62      2.12 o 
   5  10   5       64.86       74.92      6.64 o 
  -5  11   5       14.30       11.33      2.12 o 
  -4  11   5       67.32       66.37      5.44 o 
  -3  11   5       99.79       96.24      5.98 o 
  -2  11   5      259.36      241.84      5.61 o 
  -1  11   5      327.89      317.18      6.11 o 
   0  11   5      422.86      428.67      6.88 o 
   1  11   5     1167.00     1153.15     17.76 o 
   2  11   5      147.28      134.70      6.40 o 
   3  11   5       20.43       18.37      2.80 o 
   4  11   5        4.34        6.72      2.74 o 
  -5  12   5       95.37      104.52      5.40 o 
  -4  12   5      204.86      208.24      9.71 o 
  -3  12   5        6.56        6.13      2.15 o 
  -2  12   5     1008.12      963.98     11.45 o 
  -1  12   5        0.14       -0.49      1.10 o 
   0  12   5      217.60      220.13      5.11 o 
   1  12   5       18.98       13.52      2.62 o 
   2  12   5      208.82      206.39      8.15 o 
   3  12   5        1.18        1.26      1.74 o 
   4  12   5       23.40       24.32      4.15 o 
  -4  13   5      161.18      161.29      8.86 o 
  -3  13   5       12.62        5.10      1.93 o 
  -2  13   5       43.83       39.28      2.58 o 
  -1  13   5      401.58      396.99      7.41 o 
   0  13   5      106.11      101.36      3.69 o 
   1  13   5       47.57       59.99      4.84 o 
   2  13   5       20.25       16.36      2.79 o 
   3  13   5        1.22        2.97      1.94 o 
   4  13   5       55.63       55.94      5.70 o 
  -4  14   5        4.30        4.17      2.38 o 
  -3  14   5       60.72       50.93      4.88 o 
  -2  14   5       17.34       15.45      1.76 o 
  -1  14   5        7.76        7.97      2.98 o 
   0  14   5     1504.65     1456.30     21.65 o 
   1  14   5        1.99        1.08      1.82 o 
   2  14   5      170.83      158.71      7.77 o 
   3  14   5      113.34      132.30      7.40 o 
   4  14   5       97.34       95.41      7.22 o 
  -4  15   5       30.03       30.34      4.35 o 
  -3  15   5       17.36       25.10      3.88 o 
  -2  15   5       35.55       32.58      2.52 o 
  -1  15   5      228.99      224.77      6.05 o 
   0  15   5      224.72      226.60      9.11 o 
   1  15   5      448.02      455.50     13.05 o 
   2  15   5      181.56      178.80      8.59 o 
   3  15   5        3.89        0.77      1.93 o 
   4  15   5       32.95       41.35      5.41 o 
  -4  16   5        0.34       -0.50      2.42 o 
  -3  16   5      574.10      620.44     16.87 o 
  -2  16   5      129.20      133.98      5.09 o 
  -1  16   5        0.48        6.05      2.72 o 
   0  16   5      497.49      511.75     13.97 o 
   1  16   5       52.82       49.45      4.71 o 
   2  16   5       47.29       48.94      4.78 o 
   3  16   5       56.52       57.86      5.31 o 
  -3  17   5       62.95       67.00      6.11 o 
  -2  17   5       62.98       62.02      3.68 o 
  -1  17   5        0.29        1.88      1.86 o 
   0  17   5      300.46      292.04     11.05 o 
   1  17   5        0.11       -1.82      2.14 o 
   2  17   5       93.98       93.94      6.89 o 
   3  17   5       43.96       45.34      5.11 o 
  -3  18   5       89.18      107.45      7.75 o 
  -2  18   5      119.99      105.16     19.40 o 
  -1  18   5        5.96        5.40      2.46 o 
   0  18   5       35.38       30.63      4.12 o 
   1  18   5       72.12       68.19      5.94 o 
   2  18   5      162.23      173.11      9.38 o 
  -2  19   5       75.98       64.83      9.04 o 
  -1  19   5       51.72       52.99      5.34 o 
   0  19   5       57.06       53.84      5.40 o 
   1  19   5       18.86       23.64      4.32 o 
   2  19   5       67.17       68.47      6.28 o 
  -1  20   5      109.38      110.06      7.58 o 
   0  20   5       10.24        7.80      2.86 o 
   1  20   5       69.60       66.10      6.41 o 
  -6   0   6        2.90        4.23      2.76 o 
  -4   0   6      159.22      145.11      4.48 o 
  -2   0   6       22.01       28.29      1.19 o 
   0   0   6     4363.02     4250.11     12.41 o 
   2   0   6        0.19        1.82      0.77 o 
   4   0   6       35.54       45.50      4.31 o 
  -6   1   6       88.15      108.06      6.31 o 
  -5   1   6      151.69      137.55      5.49 o 
  -4   1   6      507.56      480.42      7.58 o 
  -3   1   6      178.18      183.74      2.63 o 
  -2   1   6      193.03      176.55      2.53 o 
  -1   1   6     2247.75     2302.23     14.93 o 
   0   1   6      108.13       99.56      1.69 o 
   1   1   6      192.57      168.13      2.72 o 
   2   1   6      771.61      863.32      6.88 o 
   3   1   6      731.04      663.27      7.22 o 
   4   1   6       57.78       56.60      3.29 o 
   5   1   6       29.73       21.51      2.65 o 
  -6   2   6       80.77       97.11      5.31 o 
  -5   2   6      162.10      173.70      6.21 o 
  -4   2   6        2.53        2.19      0.96 o 
  -3   2   6      346.25      289.47      3.29 o 
  -2   2   6       49.06       71.23      1.27 o 
  -1   2   6      225.39      215.12      2.82 o 
   0   2   6     1627.72     1770.02      7.80 o 
   1   2   6      338.22      353.55      3.42 o 
   2   2   6        9.35       14.89      1.04 o 
   3   2   6       74.05       53.41      2.12 o 
   4   2   6       19.92       28.89      2.56 o 
   5   2   6      143.04      151.66      5.96 o 
  -6   3   6       17.17       28.37      4.75 o 
  -5   3   6        1.45        2.29      1.56 o 
  -4   3   6       13.62       19.76      1.91 o 
  -3   3   6      128.59      123.65      2.35 o 
  -2   3   6      950.13      978.65      5.63 o 
  -1   3   6     1117.99     1264.95      8.97 o 
   0   3   6      795.61      773.78     10.17 o 
   1   3   6     3185.26     3068.97     20.31 o 
   2   3   6       10.62       17.70      1.59 o 
   3   3   6       10.21        5.51      0.88 o 
   4   3   6       23.53       24.10      2.45 o 
   5   3   6        0.10        1.68      1.55 o 
  -6   4   6        9.62       14.21      3.85 o 
  -5   4   6       20.16       19.70      2.25 o 
  -4   4   6       87.28       94.05      3.25 o 
  -3   4   6      722.96      730.73      9.24 o 
  -2   4   6        0.13        2.61      0.82 o 
  -1   4   6     7337.99     7763.82     36.34 o 
   0   4   6     4077.57     4377.25     46.13 o 
   1   4   6      639.70      731.19     10.87 o 
   2   4   6      478.63      473.34      5.82 o 
   3   4   6      248.31      259.22      4.64 o 
   4   4   6       41.96       48.25      3.14 o 
   5   4   6        4.38        1.88      1.50 o 
  -6   5   6        0.89        2.91      2.66 o 
  -5   5   6        2.25        2.45      2.35 o 
  -4   5   6     1087.02     1091.35     13.70 o 
  -3   5   6        0.22        0.37      1.07 o 
  -2   5   6     1073.78     1147.24      8.25 o 
  -1   5   6      396.79      451.33      5.04 o 
   0   5   6      232.75      281.19      4.43 o 
   1   5   6     1221.62     1305.72     15.16 o 
   2   5   6        0.68        3.65      1.03 o 
   3   5   6      135.52      127.88      4.92 o 
   4   5   6      661.38      621.22     15.56 o 
   5   5   6        1.99        4.79      2.89 o 
  -5   6   6       20.58       26.73      2.66 o 
  -4   6   6        0.52        1.32      2.27 o 
  -3   6   6      116.62      122.17      3.98 o 
  -2   6   6       64.22       55.86      1.51 o 
  -1   6   6      212.45      217.11      4.93 o 
   0   6   6      164.78      177.18      4.92 o 
   1   6   6      867.88      930.78     13.46 o 
   2   6   6      238.64      220.50      6.85 o 
   3   6   6       61.00       68.27      3.20 o 
   4   6   6      115.83      104.07      6.70 o 
   5   6   6        1.67        6.86      3.12 o 
  -5   7   6       22.57       25.97      2.68 o 
  -4   7   6       12.62       11.94      1.85 o 
  -3   7   6      485.95      507.27      8.04 o 
  -2   7   6        0.10       -0.17      0.75 o 
  -1   7   6      655.25      633.56     10.67 o 
   0   7   6      775.55      796.93     10.88 o 
   1   7   6       94.40       81.78      3.90 o 
   2   7   6      791.26      766.15     13.09 o 
   3   7   6     2015.16     1873.88     18.91 o 
   4   7   6        0.61        2.35      2.10 o 
   5   7   6        3.74        6.94      3.00 o 
  -5   8   6      249.92      260.49      7.77 o 
  -4   8   6        4.78        7.95      1.72 o 
  -3   8   6      390.28      357.80     10.52 o 
  -2   8   6     1183.50     1159.33     10.79 o 
  -1   8   6        1.47       -0.52      0.76 o 
   0   8   6      215.07      217.90      5.94 o 
   1   8   6      118.83      140.55      3.43 o 
   2   8   6      192.78      188.06      6.94 o 
   3   8   6        3.54        9.59      4.33 o 
   4   8   6       19.26       14.70      3.18 o 
   5   8   6       74.38      100.36      7.56 o 
  -5   9   6       21.36       23.14      2.73 o 
  -4   9   6       73.11       63.65      5.16 o 
  -3   9   6      130.31      130.20      6.89 o 
  -2   9   6      191.10      198.51      4.71 o 
  -1   9   6      123.11      124.99      3.66 o 
   0   9   6       57.15       54.20      2.43 o 
   1   9   6     1115.39     1191.33     13.18 o 
   2   9   6       27.88       25.66      2.81 o 
   3   9   6        6.57       11.37      1.85 o 
   4   9   6        9.98        8.06      2.84 o 
   5   9   6        0.46       -0.78      2.56 o 
  -5  10   6        0.88       -0.46      4.04 o 
  -4  10   6       14.49        3.63      2.07 o 
  -3  10   6       74.67       86.18      5.70 o 
  -2  10   6      583.70      560.78     16.96 o 
  -1  10   6       20.64       20.55      1.76 o 
   0  10   6     1319.02     1300.90     11.70 o 
   1  10   6      167.53      165.33      6.60 o 
   2  10   6      373.27      371.55      7.29 o 
   3  10   6       18.82       27.69      2.36 o 
   4  10   6        0.02        1.90      2.44 o 
  -5  11   6       13.12       11.05      3.85 o 
  -4  11   6      118.23      120.66      7.29 o 
  -3  11   6        0.68        1.83      1.73 o 
  -2  11   6      546.96      560.22      8.58 o 
  -1  11   6        0.54        5.28      1.44 o 
   0  11   6      151.63      162.59      4.34 o 
   1  11   6       29.72       30.29      3.87 o 
   2  11   6      459.35      429.17      8.16 o 
   3  11   6       55.65       59.46      3.28 o 
   4  11   6      209.81      216.32     10.32 o 
  -5  12   6       35.72       37.07      3.92 o 
  -4  12   6        6.34        6.39      2.35 o 
  -3  12   6      257.49      255.54      9.91 o 
  -2  12   6     1573.22     1535.27     23.05 o 
  -1  12   6        0.28        4.07      3.55 o 
   0  12   6       36.71       28.60      2.00 o 
   1  12   6       31.48       25.59      3.24 o 
   2  12   6      418.84      403.77     12.86 o 
   3  12   6       75.08       83.73      4.02 o 
   4  12   6      129.07      146.10      8.73 o 
  -4  13   6       15.74       16.75      3.64 o 
  -3  13   6        2.91        4.97      2.18 o 
  -2  13   6       83.47       88.31      3.80 o 
  -1  13   6      662.64      644.48     20.31 o 
   0  13   6        1.17       -1.29      1.29 o 
   1  13   6      978.89      931.16     17.87 o 
   2  13   6      125.52      129.30      6.99 o 
   3  13   6      108.36      108.83      6.67 o 
   4  13   6       58.86       56.08      5.85 o 
  -4  14   6       14.33       14.29      3.54 o 
  -3  14   6        0.49        0.95      1.77 o 
  -2  14   6       48.08       53.54      5.72 o 
  -1  14   6       22.46       17.69      1.90 o 
   0  14   6       67.08       58.49      4.65 o 
   1  14   6       14.54       14.35      2.72 o 
   2  14   6       33.36       24.79      3.47 o 
   3  14   6       45.82       43.34      4.57 o 
   4  14   6        0.01        4.16      3.18 o 
  -4  15   6        7.41        8.13      2.77 o 
  -3  15   6        0.01        3.35      2.54 o 
  -2  15   6       51.99       57.36      3.40 o 
  -1  15   6      186.68      191.94      5.76 o 
   0  15   6       63.84       72.16      5.44 o 
   1  15   6        0.20       -2.27      2.27 o 
   2  15   6      106.30      102.29      6.76 o 
   3  15   6       61.02       71.47      5.94 o 
  -3  16   6       63.12       71.73      6.31 o 
  -2  16   6       43.20       43.98      3.23 o 
  -1  16   6      285.40      290.50      7.18 o 
   0  16   6      149.06      153.93      7.89 o 
   1  16   6      213.11      194.89      9.14 o 
   2  16   6      105.46      112.29      7.23 o 
   3  16   6        9.17        5.82      2.37 o 
  -3  17   6       23.23       24.99      4.40 o 
  -2  17   6      125.83      123.36     13.41 o 
  -1  17   6        2.25        2.40      1.94 o 
   0  17   6        0.96        0.87      2.00 o 
   1  17   6       15.24       11.09      2.83 o 
   2  17   6        0.21        2.11      2.45 o 
   3  17   6        4.73        4.71      2.76 o 
  -3  18   6      209.90      222.26     10.92 o 
  -2  18   6        0.03        3.07      3.65 o 
  -1  18   6        0.34       -2.58      2.58 o 
   0  18   6       31.30       28.65      4.04 o 
   1  18   6        0.33        1.90      2.05 o 
   2  18   6        2.97        1.84      2.07 o 
  -2  19   6       87.42       98.53      7.02 o 
  -1  19   6       35.22       31.96      4.20 o 
   0  19   6       11.44        9.29      2.85 o 
   1  19   6       97.75      105.67      7.57 o 
   2  19   6       14.33       14.90      3.81 o 
  -1  20   6       16.93       14.43      3.26 o 
   0  20   6       84.65       81.82      6.67 o 
   1  20   6        1.01        7.19      3.52 o 
  -5   0   7      144.64      158.15      8.33 o 
  -3   0   7      591.46      615.42      8.18 o 
  -1   0   7      134.60      139.53      4.07 o 
   1   0   7      462.73      364.42      5.06 o 
   3   0   7     1095.22     1118.31     25.99 o 
   5   0   7      137.79      118.96      7.59 o 
  -6   1   7       69.83       78.44      4.91 o 
  -5   1   7      227.26      220.04      6.99 o 
  -4   1   7      366.24      364.22      6.13 o 
  -3   1   7       84.89       84.48      2.15 o 
  -2   1   7     4195.67     4027.03     10.90 o 
  -1   1   7      422.34      491.51      4.51 o 
   0   1   7     2319.64     2353.91      8.69 o 
   1   1   7       86.20      146.70      2.37 o 
   2   1   7       77.25       69.62      1.87 o 
   3   1   7      105.54       95.63      2.92 o 
   4   1   7      178.50      159.32      5.49 o 
   5   1   7        1.76        0.42      1.77 o 
  -6   2   7        4.43        6.51      2.91 o 
  -5   2   7      178.50      171.95      6.23 o 
  -4   2   7      181.10      174.72      4.77 o 
  -3   2   7      227.18      209.97      3.81 o 
  -2   2   7       14.95       31.16      1.22 o 
  -1   2   7     2359.79     2312.57     10.72 o 
   0   2   7     1642.29     1550.37      6.88 o 
   1   2   7     1601.48     1559.14      9.61 o 
   2   2   7       40.66       32.49      1.33 o 
   3   2   7       84.17       88.58      2.79 o 
   4   2   7       13.16       12.76      1.95 o 
   5   2   7        2.00        4.51      3.48 o 
  -6   3   7       61.06       55.53      5.23 o 
  -5   3   7      180.63      176.16      6.24 o 
  -4   3   7     2642.80     2607.39     16.60 o 
  -3   3   7      846.92      834.81      8.93 o 
  -2   3   7      264.30      245.44      2.97 o 
  -1   3   7        7.50       17.67      1.28 o 
   0   3   7     2519.50     2572.32     19.69 o 
   1   3   7     1408.10     1503.56      9.81 o 
   2   3   7      160.59      175.38      3.46 o 
   3   3   7        1.78        0.64      0.79 o 
   4   3   7      127.58      126.25      4.91 o 
   5   3   7        2.58        4.17      1.57 o 
  -6   4   7        4.38        8.58      3.45 o 
  -5   4   7      121.17      110.06      3.98 o 
  -4   4   7        1.05        1.67      2.34 o 
  -3   4   7       60.66       52.63      5.79 o 
  -2   4   7      347.02      373.77      3.99 o 
  -1   4   7     1575.21     1583.87     11.14 o 
   0   4   7      210.53      204.39      5.83 o 
   1   4   7      227.65      225.46      6.44 o 
   2   4   7      487.98      470.25      5.65 o 
   3   4   7        1.76        0.09      0.96 o 
   4   4   7        0.03        0.23      1.18 o 
   5   4   7        2.53        2.26      1.63 o 
  -5   5   7       47.28       47.93      2.76 o 
  -4   5   7      376.46      382.40      6.58 o 
  -3   5   7      251.19      229.02      5.39 o 
  -2   5   7     2251.86     2054.54     14.23 o 
  -1   5   7     5811.80     5848.53     21.14 o 
   0   5   7      711.43      729.64      9.87 o 
   1   5   7      153.94      177.19      5.97 o 
   2   5   7       78.95       89.33      3.24 o 
   3   5   7       99.60       83.88      3.40 o 
   4   5   7        1.41        3.35      2.34 o 
   5   5   7       36.83       42.94      5.01 o 
  -5   6   7        2.85        5.47      1.60 o 
  -4   6   7       40.32       40.29      2.30 o 
  -3   6   7     1129.81     1147.83     13.82 o 
  -2   6   7      608.12      593.47     11.01 o 
  -1   6   7        1.07        0.25      0.54 o 
   0   6   7        6.66        1.22      0.76 o 
   1   6   7       36.99       50.61      3.33 o 
   2   6   7      592.85      619.29      8.52 o 
   3   6   7      706.94      696.57     19.99 o 
   4   6   7        0.33        1.55      1.85 o 
   5   6   7       38.75       42.79      5.22 o 
  -5   7   7       29.56       41.65      3.29 o 
  -4   7   7      131.94      132.49      7.09 o 
  -3   7   7      131.56      126.44      4.08 o 
  -2   7   7      465.13      437.68      5.14 o 
  -1   7   7     1022.10     1028.07     14.02 o 
   0   7   7      196.58      210.04      4.43 o 
   1   7   7      674.84      671.63      7.70 o 
   2   7   7       28.87       30.84      3.01 o 
   3   7   7       21.35       27.00      2.47 o 
   4   7   7      379.56      382.25     12.90 o 
   5   7   7       16.25        1.66      3.30 o 
  -5   8   7       24.39       21.52      2.80 o 
  -4   8   7       68.72       57.91      4.99 o 
  -3   8   7      220.42      211.74      8.22 o 
  -2   8   7      106.35       87.70      3.13 o 
  -1   8   7       60.27       49.14      3.30 o 
   0   8   7     2503.40     2427.11     20.56 o 
   1   8   7       55.90       63.65      2.51 o 
   2   8   7      273.66      265.70      8.40 o 
   3   8   7        8.56       12.05      1.97 o 
   4   8   7      397.79      372.17     12.97 o 
   5   8   7        6.59        6.44      2.85 o 
  -5   9   7      174.29      183.04      6.84 o 
  -4   9   7       88.12       94.24      6.29 o 
  -3   9   7     2755.34     2609.78     29.26 o 
  -2   9   7       98.49       93.74      6.92 o 
  -1   9   7      104.10       84.98      3.16 o 
   0   9   7      450.43      443.19      9.09 o 
   1   9   7     1666.48     1685.92     13.00 o 
   2   9   7       96.87      100.75      5.49 o 
   3   9   7      874.98      856.22     11.82 o 
   4   9   7        0.47       -0.44      2.02 o 
  -5  10   7      174.73      179.34      6.80 o 
  -4  10   7        3.93        3.87      2.22 o 
  -3  10   7        2.89        5.66      2.26 o 
  -2  10   7      861.53      845.68     10.31 o 
  -1  10   7      129.90      138.36      4.17 o 
   0  10   7      288.29      270.70     11.12 o 
   1  10   7      260.76      270.66      7.28 o 
   2  10   7      358.83      368.80     10.66 o 
   3  10   7       17.98       20.94      1.87 o 
   4  10   7       61.91       63.69      5.92 o 
  -5  11   7       10.03       10.80      2.90 o 
  -4  11   7       94.92       79.81      6.06 o 
  -3  11   7       10.36       16.88      2.92 o 
  -2  11   7      215.81      212.81      5.41 o 
  -1  11   7     3454.16     3322.44     20.55 o 
   0  11   7       90.95      107.69      3.67 o 
   1  11   7      134.81      134.04      6.47 o 
   2  11   7        5.18        3.61      3.86 o 
   3  11   7      231.95      227.74      5.35 o 
   4  11   7        5.54        7.63      3.28 o 
  -4  12   7        1.60        0.61      2.15 o 
  -3  12   7        9.36       14.98      3.03 o 
  -2  12   7      241.42      236.02      5.96 o 
  -1  12   7       51.08       54.36      3.01 o 
   0  12   7      346.53      353.20      9.94 o 
   1  12   7       54.35       48.59      4.17 o 
   2  12   7       53.56       61.05      6.95 o 
   3  12   7       14.43        9.74      1.89 o 
   4  12   7        2.76        8.18      3.10 o 
  -4  13   7      326.40      342.88     12.94 o 
  -3  13   7      112.12      107.02      6.81 o 
  -2  13   7      142.01      137.39      6.94 o 
  -1  13   7      519.35      524.48      8.90 o 
   0  13   7      123.02      111.96      8.22 o 
   1  13   7      281.90      308.73     10.43 o 
   2  13   7       13.76       18.31      2.41 o 
   3  13   7        6.01        5.30      1.46 o 
   4  13   7      156.70      191.92     10.36 o 
  -4  14   7       19.94       20.67      3.80 o 
  -3  14   7        1.28        3.23      2.28 o 
  -2  14   7        3.79        4.34      1.36 o 
  -1  14   7       87.13       87.09      3.82 o 
   0  14   7      437.00      419.76     12.19 o 
   1  14   7      153.00      153.23      7.79 o 
   2  14   7       88.99       90.48      4.48 o 
   3  14   7        5.71        2.07      2.27 o 
  -4  15   7        3.23        3.80      2.72 o 
  -3  15   7        1.01        1.84      2.11 o 
  -2  15   7      418.87      388.65     24.54 o 
  -1  15   7       48.16       45.44      2.98 o 
   0  15   7        6.46        1.64      2.06 o 
   1  15   7      546.58      545.02     14.82 o 
   2  15   7        5.17        1.54      1.49 o 
   3  15   7        0.15       -1.14      2.00 o 
  -3  16   7      187.58      186.82      9.50 o 
  -2  16   7       28.50       30.65      7.46 o 
  -1  16   7       38.52       39.76      2.93 o 
   0  16   7       28.52       25.49      3.55 o 
   1  16   7      141.80      130.59      7.81 o 
   2  16   7        0.06       -2.44      2.64 o 
   3  16   7       21.82       28.98      4.22 o 
  -3  17   7       11.14       13.35      3.28 o 
  -2  17   7      378.45      402.86     13.18 o 
  -1  17   7       85.18       75.65      5.69 o 
   0  17   7       25.05       25.56      3.72 o 
   1  17   7       12.30       12.12      2.99 o 
   2  17   7        2.82        5.02      2.54 o 
  -2  18   7       53.39       67.26      5.93 o 
  -1  18   7       10.02        4.38      2.02 o 
   0  18   7        0.85       -0.28      2.37 o 
   1  18   7      102.24      106.68      7.44 o 
   2  18   7        0.65       -2.73      2.73 o 
  -2  19   7       30.78       28.72      4.44 o 
  -1  19   7        2.64       -0.67      2.69 o 
   0  19   7        5.52        2.60      2.45 o 
   1  19   7       42.90       51.77      5.55 o 
   0  20   7        0.03       -2.27      2.91 o 
  -6   0   8        0.22        1.84      2.44 o 
  -4   0   8      751.67      705.44     50.93 o 
  -2   0   8       14.90       19.67      1.27 o 
   0   0   8     5076.36     4895.46     33.85 o 
   2   0   8       44.17       33.35      1.96 o 
   4   0   8       38.23       47.13      4.47 o 
  -6   1   8       93.58      100.52      5.47 o 
  -5   1   8        0.02        1.90      1.69 o 
  -4   1   8      798.81      748.98     12.79 o 
  -3   1   8      144.18      129.14      3.55 o 
  -2   1   8      743.84      707.49      7.12 o 
  -1   1   8     1499.88     1596.35     13.37 o 
   0   1   8       11.27       10.65      0.58 o 
   1   1   8      581.00      586.88      4.87 o 
   2   1   8       20.59       24.92      1.22 o 
   3   1   8       12.02       14.95      1.17 o 
   4   1   8      101.16       89.83      4.27 o 
   5   1   8        7.20        9.33      5.29 o 
  -6   2   8       16.11       13.26      3.47 o 
  -5   2   8      310.27      308.89      8.34 o 
  -4   2   8      188.20      199.02      4.71 o 
  -3   2   8      199.91      193.37      3.77 o 
  -2   2   8      586.72      618.57      5.50 o 
  -1   2   8      701.33      689.54      5.83 o 
   0   2   8     1238.68     1363.09     13.00 o 
   1   2   8        0.02        1.31      0.51 o 
   2   2   8      337.23      284.30      3.91 o 
   3   2   8       33.32       32.36      1.84 o 
   4   2   8        1.52        2.90      1.36 o 
   5   2   8       59.51       66.34      4.93 o 
  -6   3   8        4.64        5.42      2.88 o 
  -5   3   8      227.71      229.99     11.76 o 
  -4   3   8      276.36      303.26      5.90 o 
  -3   3   8      169.09      161.12      3.45 o 
  -2   3   8      584.06      599.02      4.84 o 
  -1   3   8      130.45      116.74      3.12 o 
   0   3   8      187.02      202.42      6.05 o 
   1   3   8        0.11        1.45      0.61 o 
   2   3   8      325.40      326.88      5.07 o 
   3   3   8      585.23      527.81      6.98 o 
   4   3   8       17.78       13.87      1.97 o 
   5   3   8       12.08       20.40      2.65 o 
  -5   4   8        1.14        1.66      1.20 o 
  -4   4   8      162.37      180.04      4.61 o 
  -3   4   8     1074.27     1078.27     14.43 o 
  -2   4   8       56.04       62.14      1.61 o 
  -1   4   8      158.61      168.63      3.84 o 
   0   4   8     1777.29     1693.47     17.37 o 
   1   4   8     1355.44     1380.54     16.81 o 
   2   4   8      826.56      799.74      7.70 o 
   3   4   8        0.00        0.67      0.87 o 
   4   4   8        0.92       -0.08      1.50 o 
   5   4   8       29.60       31.77      3.09 o 
  -5   5   8        2.71        3.95      1.13 o 
  -4   5   8      354.00      350.65      6.36 o 
  -3   5   8      846.84      848.16     10.44 o 
  -2   5   8      546.05      542.08      6.80 o 
  -1   5   8        6.10        9.44      1.59 o 
   0   5   8        6.33       17.64      2.70 o 
   1   5   8       61.32       78.07      4.21 o 
   2   5   8       88.07       92.91      3.35 o 
   3   5   8        0.02       -1.07      1.28 o 
   4   5   8      163.92      190.16      9.00 o 
   5   5   8        8.03        6.74      3.03 o 
  -5   6   8      122.86      112.31      4.13 o 
  -4   6   8        0.59        0.72      1.14 o 
  -3   6   8      305.42      332.92      9.78 o 
  -2   6   8        4.11        4.84      0.79 o 
  -1   6   8      701.92      733.59      8.48 o 
   0   6   8      662.57      659.55      7.82 o 
   1   6   8        0.55       -0.61      1.19 o 
   2   6   8        0.81        0.93      0.90 o 
   3   6   8        1.84        1.30      1.58 o 
   4   6   8      120.75      111.41      7.47 o 
   5   6   8       13.91       15.06      3.62 o 
  -5   7   8        2.62        0.83      1.46 o 
  -4   7   8      360.89      352.67     13.40 o 
  -3   7   8      338.48      337.06      6.79 o 
  -2   7   8      451.04      429.79      5.38 o 
  -1   7   8      536.34      544.74      7.57 o 
   0   7   8      703.83      782.80     28.39 o 
   1   7   8      281.61      294.33      8.38 o 
   2   7   8        0.00        0.95      1.35 o 
   3   7   8      285.14      290.41      9.00 o 
   4   7   8       55.61       48.38      5.14 o 
   5   7   8        0.04        1.66      2.54 o 
  -5   8   8      296.82      293.84      8.41 o 
  -4   8   8        0.08        1.51      1.70 o 
  -3   8   8        0.23        3.09      1.35 o 
  -2   8   8        2.75        4.45      1.00 o 
  -1   8   8      210.49      190.90      6.63 o 
   0   8   8      159.99      152.37      5.62 o 
   1   8   8        5.25        9.87      1.90 o 
   2   8   8      211.51      217.11      7.92 o 
   3   8   8      501.88      494.48     11.54 o 
   4   8   8        1.49        2.54      2.10 o 
  -5   9   8       18.42       18.02      2.67 o 
  -4   9   8      398.57      421.62     13.19 o 
  -3   9   8      143.38      153.92      7.40 o 
  -2   9   8      167.46      143.91      4.21 o 
  -1   9   8       24.30       17.65      1.73 o 
   0   9   8       19.20       23.92      1.88 o 
   1   9   8     1207.52     1202.48     11.45 o 
   2   9   8      121.83      131.57      6.39 o 
   3   9   8       14.32       13.59      2.64 o 
   4   9   8       51.43       41.57      4.86 o 
  -5  10   8        0.69        2.38      1.81 o 
  -4  10   8       25.85       27.20      3.82 o 
  -3  10   8        0.15       -0.80      1.66 o 
  -2  10   8      347.21      326.29      6.68 o 
  -1  10   8       12.52       14.87      3.72 o 
   0  10   8      522.51      506.85     10.38 o 
   1  10   8        3.25        3.72      1.30 o 
   2  10   8      763.72      779.48     15.82 o 
   3  10   8       32.41       31.63      2.73 o 
   4  10   8        1.21        1.09      2.20 o 
  -5  11   8        0.83        2.27      2.67 o 
  -4  11   8       19.30       14.65      3.10 o 
  -3  11   8      140.50      125.69      7.05 o 
  -2  11   8      100.84      100.60      3.85 o 
  -1  11   8       64.52       81.85      3.67 o 
   0  11   8      197.12      193.37      5.07 o 
   1  11   8      213.72      240.40      6.20 o 
   2  11   8        2.46        4.00      2.40 o 
   3  11   8       28.22       21.27      1.97 o 
   4  11   8       74.14       94.80      7.29 o 
  -4  12   8       50.23       47.36      5.20 o 
  -3  12   8      304.63      322.21     11.42 o 
  -2  12   8       65.48       58.74      3.08 o 
  -1  12   8      117.43      134.97      4.58 o 
   0  12   8      122.76      131.01      4.35 o 
   1  12   8       78.48       68.92      3.56 o 
   2  12   8      330.69      339.11     10.14 o 
   3  12   8        7.83        3.10      1.25 o 
   4  12   8        8.79        8.69      3.27 o 
  -4  13   8        0.32        0.77      2.47 o 
  -3  13   8       64.32       58.41      5.30 o 
  -2  13   8       85.95       79.76      7.28 o 
  -1  13   8      433.30      446.17      8.43 o 
   0  13   8      143.15      142.86      4.66 o 
   1  13   8      376.24      341.06     11.44 o 
   2  13   8      206.83      206.98      6.52 o 
   3  13   8        4.47        3.72      1.51 o 
   4  13   8        6.07        9.21      3.31 o 
  -4  14   8       15.70       21.87      4.05 o 
  -3  14   8      152.16      159.90      8.58 o 
  -2  14   8       17.72       16.36      2.15 o 
  -1  14   8        1.57        0.13      1.09 o 
   0  14   8      167.12      165.82      7.87 o 
   1  14   8      116.30      118.25      7.10 o 
   2  14   8        8.76        8.90      2.09 o 
   3  14   8       69.92       76.80      4.27 o 
  -4  15   8      173.72      169.69      9.84 o 
  -3  15   8       29.04       34.36      4.57 o 
  -2  15   8       59.86       53.21      9.46 o 
  -1  15   8       36.42       30.95      2.58 o 
   0  15   8       48.67       48.61      4.58 o 
   1  15   8      157.68      161.06      8.58 o 
   2  15   8       27.77       22.08      2.57 o 
   3  15   8        0.08       -0.74      2.03 o 
  -3  16   8       18.04       16.52      3.35 o 
  -2  16   8      298.70      310.63     11.59 o 
  -1  16   8        6.94        3.46      1.31 o 
   0  16   8       80.89       88.35      6.20 o 
   1  16   8        9.17       12.19      3.32 o 
   2  16   8       62.73       66.75      4.17 o 
   3  16   8        0.58        3.64      2.52 o 
  -3  17   8        0.54       -2.87      2.87 o 
  -2  17   8      174.11      200.10      9.54 o 
  -1  17   8       45.80       28.23      3.93 o 
   0  17   8        0.43       -2.80      2.80 o 
   1  17   8       52.46       48.16      5.13 o 
   2  17   8        0.29       -0.73      1.73 o 
  -2  18   8        0.02        6.44      3.02 o 
  -1  18   8      131.34      134.77      7.90 o 
   0  18   8        0.78       -1.62      2.83 o 
   1  18   8        1.00       -3.02      3.02 o 
   2  18   8        7.10        8.33      2.13 o 
  -1  19   8       12.05        8.25      2.68 o 
   0  19   8       12.52       11.28      2.77 o 
   1  19   8       19.67       27.74      4.25 o 
  -5   0   9      225.58      212.10      9.84 o 
  -3   0   9      522.57      465.25     10.13 o 
  -1   0   9     7064.71     6705.84     32.52 o 
   1   0   9     2079.71     1945.47     48.40 o 
   3   0   9       70.30       70.58      3.21 o 
   5   0   9       29.55       21.54      3.50 o 
  -5   1   9      169.78      167.78      7.44 o 
  -4   1   9       12.59       14.57      1.59 o 
  -3   1   9      116.51      119.07      3.87 o 
  -2   1   9       32.26       33.92      1.35 o 
  -1   1   9       56.70       56.46      2.25 o 
   0   1   9     1295.55     1264.05      7.37 o 
   1   1   9      439.68      403.28      5.02 o 
   2   1   9      267.74      266.17      3.89 o 
   3   1   9      226.97      218.40      3.98 o 
   4   1   9      223.08      236.57      6.86 o 
   5   1   9        0.91        0.71      2.53 o 
  -5   2   9       15.82       15.31      3.10 o 
  -4   2   9      282.78      274.70      5.59 o 
  -3   2   9     2616.03     2458.14     13.67 o 
  -2   2   9      371.23      358.24      5.18 o 
  -1   2   9      396.19      346.33      4.43 o 
   0   2   9      337.71      282.56      5.10 o 
   1   2   9      671.06      720.59      6.44 o 
   2   2   9      430.68      411.74      4.89 o 
   3   2   9       22.85       23.54      1.67 o 
   4   2   9       73.20       77.57      5.12 o 
   5   2   9        3.36        0.06      2.68 o 
  -5   3   9        6.38        4.46      2.14 o 
  -4   3   9     1447.62     1435.72     12.72 o 
  -3   3   9      207.41      209.95      4.02 o 
  -2   3   9       45.59       33.72      1.47 o 
  -1   3   9      208.51      218.79     19.80 o 
   0   3   9      553.98      487.17      6.85 o 
   1   3   9      323.05      346.62      4.38 o 
   2   3   9      325.65      330.80      5.02 o 
   3   3   9       17.08       21.76      1.74 o 
   4   3   9       26.39       19.06      2.41 o 
   5   3   9        7.08        9.17      4.21 o 
  -5   4   9        6.90        8.15      1.61 o 
  -4   4   9        8.93        8.30      1.37 o 
  -3   4   9     1749.00     1674.29     14.83 o 
  -2   4   9      917.97      870.35      8.35 o 
  -1   4   9      227.57      228.35      4.65 o 
   0   4   9      590.78      589.12     10.91 o 
   1   4   9      177.77      172.41      6.28 o 
   2   4   9       41.66       42.87      1.92 o 
   3   4   9      114.65      112.13      3.45 o 
   4   4   9       79.15       68.76      6.95 o 
   5   4   9       39.66       47.72      3.77 o 
  -5   5   9       54.30       54.57      3.02 o 
  -4   5   9       68.36       68.14      3.61 o 
  -3   5   9      268.14      252.58      5.85 o 
  -2   5   9      165.25      159.05      3.85 o 
  -1   5   9      422.95      432.22     11.11 o 
   0   5   9      371.33      380.53      6.11 o 
   1   5   9       11.51       16.98      2.35 o 
   2   5   9        2.38        2.04      0.96 o 
   3   5   9      544.60      524.25      9.06 o 
   4   5   9        2.23        6.01      2.40 o 
   5   5   9        1.33        2.45      2.84 o 
  -5   6   9       57.87       65.78      3.29 o 
  -4   6   9      207.42      204.97      6.11 o 
  -3   6   9       75.96       74.65      3.28 o 
  -2   6   9      291.99      262.99      6.40 o 
  -1   6   9      811.00      830.04      9.42 o 
   0   6   9     4571.91     4693.59     52.48 o 
   1   6   9      308.67      344.88      9.23 o 
   2   6   9        1.52        3.74      1.12 o 
   3   6   9        5.30        3.56      1.99 o 
   4   6   9       12.89       20.73      3.84 o 
   5   6   9       55.70       58.78      6.08 o 
  -5   7   9        0.00       -0.38      1.57 o 
  -4   7   9        2.24        6.34      1.57 o 
  -3   7   9      105.48      103.35      3.87 o 
  -2   7   9      192.96      201.59      4.98 o 
  -1   7   9      258.17      260.85      5.48 o 
   0   7   9       10.80        9.82      1.40 o 
   1   7   9      699.51      639.03      8.35 o 
   2   7   9       38.94       38.47      2.51 o 
   3   7   9        8.60       11.76      2.19 o 
   4   7   9       83.24       87.21      6.63 o 
  -5   8   9        0.47        0.86      1.56 o 
  -4   8   9       74.41       91.13      6.31 o 
  -3   8   9       65.05       50.15      4.22 o 
  -2   8   9     1674.73     1596.46     11.19 o 
  -1   8   9      747.71      790.11      9.71 o 
   0   8   9      100.63       95.95      3.41 o 
   1   8   9      482.39      473.83      7.97 o 
   2   8   9      592.93      567.69     13.06 o 
   3   8   9       89.51       77.68      3.91 o 
   4   8   9       77.79       80.95      6.46 o 
  -5   9   9        4.16        2.06      1.75 o 
  -4   9   9      146.36      141.42      8.08 o 
  -3   9   9       94.70       85.85      5.67 o 
  -2   9   9       58.73       49.27      5.24 o 
  -1   9   9      112.93       96.26      3.59 o 
   0   9   9      232.73      230.97      5.39 o 
   1   9   9      173.40      170.10      4.57 o 
   2   9   9       48.67       44.94      4.13 o 
   3   9   9       50.65       44.86      4.07 o 
   4   9   9        4.31        4.43      2.36 o 
  -5  10   9       65.80       64.36      4.35 o 
  -4  10   9       13.82       20.14      3.70 o 
  -3  10   9      149.11      153.15      7.61 o 
  -2  10   9      207.93      210.95      5.40 o 
  -1  10   9     1367.99     1346.76     13.64 o 
   0  10   9      842.89      845.06     10.49 o 
   1  10   9        0.23        0.10      1.25 o 
   2  10   9        5.68        4.95      2.19 o 
   3  10   9      113.74      121.34      5.01 o 
   4  10   9        0.57        5.20      2.29 o 
  -4  11   9      100.50       94.42      6.69 o 
  -3  11   9       57.49       52.32      4.70 o 
  -2  11   9      239.08      234.41     13.92 o 
  -1  11   9     1755.69     1723.73     15.64 o 
   0  11   9       30.45       37.98      2.18 o 
   1  11   9       98.33       95.68      5.83 o 
   2  11   9      294.02      299.04     10.35 o 
   3  11   9       66.11       75.45      4.12 o 
   4  11   9        4.40        5.93      2.81 o 
  -4  12   9       65.44       59.20      5.65 o 
  -3  12   9        0.85        2.67      1.90 o 
  -2  12   9        0.47       -0.01      1.11 o 
  -1  12   9      152.34      146.74      4.83 o 
   0  12   9     1647.85     1707.03     15.76 o 
   1  12   9        4.25        0.47      1.41 o 
   2  12   9       16.26       18.23      2.28 o 
   3  12   9       67.46       61.92      3.27 o 
   4  12   9        3.38        2.19      2.40 o 
  -4  13   9        9.56       13.29      3.14 o 
  -3  13   9        1.83        2.92      2.13 o 
  -2  13   9       17.16       19.30      5.04 o 
  -1  13   9       38.41       41.88      2.78 o 
   0  13   9      174.28      184.83      5.49 o 
   1  13   9      159.96      157.78      5.61 o 
   2  13   9       37.12       42.42      4.65 o 
   3  13   9       35.46       43.64      2.92 o 
  -4  14   9        0.02       -1.29      2.53 o 
  -3  14   9      211.02      231.17     10.58 o 
  -2  14   9      269.02      268.65     10.37 o 
  -1  14   9       22.21       19.11      2.06 o 
   0  14   9       14.53       13.76      2.69 o 
   1  14   9       25.74       23.17      2.54 o 
   2  14   9      191.26      185.02      6.50 o 
   3  14   9        1.95        0.80      1.79 o 
  -3  15   9        8.47        8.10      2.78 o 
  -2  15   9      182.91      177.33      8.68 o 
  -1  15   9       51.28       53.44      3.33 o 
   0  15   9       36.35       32.61      3.98 o 
   1  15   9       77.41       65.08      4.04 o 
   2  15   9       55.26       47.42      3.59 o 
   3  15   9       38.19       45.07      3.74 o 
  -3  16   9       54.99       47.80      5.28 o 
  -2  16   9       16.79       18.62      3.64 o 
  -1  16   9      199.81      212.03      6.56 o 
   0  16   9        2.71        3.46      2.40 o 
   1  16   9        6.58        5.21      1.84 o 
   2  16   9       13.98       17.17      2.47 o 
  -2  17   9       92.50       96.91      7.05 o 
  -1  17   9       41.65       39.13      4.46 o 
   0  17   9        2.98        1.61      2.04 o 
   1  17   9       25.75       29.96      4.22 o 
   2  17   9        8.14        4.29      1.98 o 
  -2  18   9       45.63       50.78      5.35 o 
  -1  18   9       45.64       48.56      5.27 o 
   0  18   9       25.34       23.87      3.66 o 
   1  18   9       15.70       13.14      3.42 o 
  -1  19   9       12.37       11.46      2.73 o 
   0  19   9       30.95       17.22      3.36 o 
  -4   0  10       84.42       93.20      5.94 o 
  -2   0  10        7.35        9.38      1.42 o 
   0   0  10     2170.67     1703.03    232.40 o 
   2   0  10      604.26      561.98      8.34 o 
   4   0  10        1.22       -1.98      2.29 o 
  -5   1  10        0.03        0.84      1.55 o 
  -4   1  10      688.69      657.42      8.62 o 
  -3   1  10     1126.08     1131.67      9.56 o 
  -2   1  10       39.79       34.93      1.32 o 
  -1   1  10     1184.03     1139.59     10.23 o 
   0   1  10      100.58       86.52      3.25 o 
   1   1  10      187.67      186.76      3.61 o 
   2   1  10       11.94       10.23      0.98 o 
   3   1  10        0.22       -0.37      0.85 o 
   4   1  10       42.41       38.60      2.99 o 
   5   1  10        0.09        1.22      3.50 o 
  -5   2  10      125.61      119.88      5.38 o 
  -4   2  10      235.62      229.20      5.20 o 
  -3   2  10      665.66      626.77      7.15 o 
  -2   2  10     1132.62     1065.05      8.21 o 
  -1   2  10      108.03      119.86      3.23 o 
   0   2  10        1.16       -0.54      1.03 o 
   1   2  10        5.51        5.25      0.67 o 
   2   2  10       42.54       39.14      1.68 o 
   3   2  10       32.86       30.16      2.02 o 
   4   2  10      144.19      130.67      5.30 o 
   5   2  10       52.79       46.60      3.63 o 
  -5   3  10       95.35       96.27      5.07 o 
  -4   3  10      204.30      208.71      4.99 o 
  -3   3  10      864.60      848.56      8.27 o 
  -2   3  10      314.29      290.97      4.32 o 
  -1   3  10       25.52       24.55      1.65 o 
   0   3  10      598.85      564.61     14.49 o 
   1   3  10       66.25       64.35      2.20 o 
   2   3  10      155.87      135.18      3.35 o 
   3   3  10      632.31      586.47     13.21 o 
   4   3  10      120.54      115.05      5.02 o 
   5   3  10        1.59        0.21      2.20 o 
  -5   4  10      211.52      197.57      6.17 o 
  -4   4  10       25.06       23.38      3.82 o 
  -3   4  10      334.06      347.43      6.96 o 
  -2   4  10      243.47      234.03      5.10 o 
  -1   4  10       17.78       14.94      1.36 o 
   0   4  10      467.62      442.10     10.07 o 
   1   4  10       18.55       17.63      1.57 o 
   2   4  10        9.25        9.97      1.27 o 
   3   4  10      120.65      112.76      3.56 o 
   4   4  10        0.01        2.05      1.80 o 
  -5   5  10       33.85       33.07      2.52 o 
  -4   5  10        0.05        1.34      2.39 o 
  -3   5  10      171.33      164.48      4.86 o 
  -2   5  10     1172.86     1130.15      8.80 o 
  -1   5  10        0.03        1.19      0.75 o 
   0   5  10        3.93        9.97      1.40 o 
   1   5  10      124.84      108.58      5.55 o 
   2   5  10        8.87        5.44      1.32 o 
   3   5  10       21.95       23.08      2.22 o 
   4   5  10       61.18       53.35      5.18 o 
  -5   6  10       46.97       61.63      3.26 o 
  -4   6  10       68.92       69.71      3.67 o 
  -3   6  10      123.84      103.41      4.42 o 
  -2   6  10       44.84       53.46      2.60 o 
  -1   6  10      383.26      365.22      6.56 o 
   0   6  10      530.96      537.65     12.15 o 
   1   6  10       65.45       59.39      4.27 o 
   2   6  10      739.39      688.52      9.82 o 
   3   6  10       34.68       32.47      2.62 o 
   4   6  10       55.11       66.74      5.87 o 
  -5   7  10       13.25       10.43      1.64 o 
  -4   7  10      170.08      179.02     12.02 o 
  -3   7  10        0.41       -0.37      1.56 o 
  -2   7  10      183.65      189.47      6.73 o 
  -1   7  10      125.29      119.41      6.62 o 
   0   7  10        7.71        9.59      1.38 o 
   1   7  10      311.71      308.93      9.33 o 
   2   7  10       13.18       16.79      5.37 o 
   3   7  10      115.42      122.89      7.91 o 
   4   7  10      105.77      112.69      7.64 o 
  -5   8  10        0.12        1.24      1.61 o 
  -4   8  10       26.59       27.19      3.89 o 
  -3   8  10      574.75      547.43     13.86 o 
  -2   8  10       83.97       82.30      3.44 o 
  -1   8  10      119.06      120.45      4.03 o 
   0   8  10      229.80      269.27      5.88 o 
   1   8  10      187.11      195.69      5.00 o 
   2   8  10      287.17      283.92      9.78 o 
   3   8  10       81.65       95.09      4.38 o 
   4   8  10        2.33        1.35      1.97 o 
  -5   9  10        0.01        0.75      2.20 o 
  -4   9  10      703.53      727.05     17.73 o 
  -3   9  10       14.15       17.07      3.05 o 
  -2   9  10        0.90        1.10      1.57 o 
  -1   9  10      579.23      587.08      9.03 o 
   0   9  10      375.73      352.95      6.95 o 
   1   9  10      192.57      188.25      4.99 o 
   2   9  10       37.78       39.20      4.01 o 
   3   9  10        4.99        4.23      1.42 o 
   4   9  10       95.96       85.49      6.88 o 
  -5  10  10       91.67      121.69      6.23 o 
  -4  10  10        1.24        2.69      2.16 o 
  -3  10  10      155.12      159.47      8.03 o 
  -2  10  10      396.57      385.95      7.63 o 
  -1  10  10        0.16        2.72      1.45 o 
   0  10  10      563.81      568.90      8.95 o 
   1  10  10       62.73       63.16      3.08 o 
   2  10  10       14.34       17.93      2.94 o 
   3  10  10        0.51        0.15      1.36 o 
   4  10  10        6.39        4.05      2.52 o 
  -4  11  10        6.45        2.61      2.46 o 
  -3  11  10        2.52        1.93      1.68 o 
  -2  11  10      428.75      403.16      8.10 o 
  -1  11  10      162.51      172.67      4.28 o 
   0  11  10       15.83       25.67      2.45 o 
   1  11  10      126.49      145.19      7.35 o 
   2  11  10       17.88       21.84      3.54 o 
   3  11  10       20.47       18.25      2.43 o 
   4  11  10        0.85       -1.32      2.61 o 
  -4  12  10       17.10       12.96      2.91 o 
  -3  12  10        5.12        2.15      1.72 o 
  -2  12  10        1.44        1.46      1.79 o 
  -1  12  10      172.31      191.35      4.63 o 
   0  12  10      102.68      108.21      3.55 o 
   1  12  10        0.26       -0.17      1.95 o 
   2  12  10       42.44       50.95      4.95 o 
   3  12  10        3.33        2.46      1.27 o 
  -4  13  10        0.52       -2.44      2.87 o 
  -3  13  10      159.84      148.17      8.37 o 
  -2  13  10        5.65        6.81      2.55 o 
  -1  13  10        6.95        5.34      1.36 o 
   0  13  10        2.63        6.07      1.28 o 
   1  13  10      382.30      410.58     11.53 o 
   2  13  10       87.95       80.05      4.31 o 
   3  13  10        1.02        4.06      1.46 o 
  -3  14  10      278.63      297.82     12.05 o 
  -2  14  10        5.48        8.59      2.53 o 
  -1  14  10        7.78        6.47      2.06 o 
   0  14  10      157.92      178.00      6.10 o 
   1  14  10        9.47       13.65      2.26 o 
   2  14  10        0.07       -0.38      2.11 o 
   3  14  10       14.53       20.14      2.56 o 
  -3  15  10       24.52       23.60      4.02 o 
  -2  15  10      175.24      185.07      9.04 o 
  -1  15  10      113.06      110.76      4.81 o 
   0  15  10       78.20       65.36      3.88 o 
   1  15  10       19.74       25.59      2.81 o 
   2  15  10        0.80       -0.08      1.78 o 
  -3  16  10       86.12       80.95      6.78 o 
  -2  16  10       14.78       14.89      2.95 o 
  -1  16  10       22.40       24.75      2.75 o 
   0  16  10       33.90       41.40      4.91 o 
   1  16  10       33.13       33.55      3.31 o 
   2  16  10       95.57      102.63      5.36 o 
  -2  17  10       65.04       71.17      6.22 o 
  -1  17  10      101.71       90.24      6.74 o 
   0  17  10       84.19       84.81      6.73 o 
   1  17  10       38.92       47.71      3.91 o 
  -1  18  10      116.93      134.15      8.36 o 
   0  18  10       22.75       16.20      3.43 o 
   1  18  10        0.28        0.07      1.73 o 
  -5   0  11      267.40      275.69     11.47 o 
  -3   0  11        0.08        2.23      1.43 o 
  -1   0  11      161.58      124.18      5.07 o 
   1   0  11      586.26      566.14     10.42 o 
   3   0  11        9.21       15.38      1.90 o 
  -5   1  11       86.15       88.18      4.73 o 
  -4   1  11      211.12      202.30      4.91 o 
  -3   1  11       26.70       26.70      1.99 o 
  -2   1  11      581.81      541.30      5.18 o 
  -1   1  11      537.68      493.98      7.20 o 
   0   1  11      883.80      836.45     22.86 o 
   1   1  11      426.34      426.80      5.64 o 
   2   1  11      113.87      108.01      3.50 o 
   3   1  11      492.87      456.89      6.74 o 
   4   1  11       20.71       19.67      2.37 o 
  -5   2  11      143.88      137.34      5.83 o 
  -4   2  11       31.02       30.63      2.17 o 
  -3   2  11      111.76      103.21      3.04 o 
  -2   2  11      114.82      101.96      2.76 o 
  -1   2  11       90.37       87.77      2.54 o 
   0   2  11      968.64      947.85     10.47 o 
   1   2  11      324.22      307.48      5.04 o 
   2   2  11      523.28      499.63      5.96 o 
   3   2  11       78.69       83.52      3.13 o 
   4   2  11        7.08        8.51      1.95 o 
  -5   3  11       39.47       36.82      3.15 o 
  -4   3  11      195.06      192.92      5.93 o 
  -3   3  11        5.19        5.47      0.96 o 
  -2   3  11     1975.66     1852.14     32.59 o 
  -1   3  11      475.69      455.97      7.07 o 
   0   3  11      106.17       95.47      3.41 o 
   1   3  11        0.16        2.55      0.81 o 
   2   3  11      316.50      301.25      5.14 o 
   3   3  11        2.05        1.11      1.07 o 
   4   3  11       70.15       59.73      3.81 o 
  -5   4  11        0.30        2.82      1.54 o 
  -4   4  11       17.81       21.25      2.34 o 
  -3   4  11      362.77      347.88     10.08 o 
  -2   4  11        2.13        2.57      1.59 o 
  -1   4  11      218.59      226.80      5.73 o 
   0   4  11      889.81      794.64     14.14 o 
   1   4  11      128.52      136.28      5.87 o 
   2   4  11      120.50      114.35      3.24 o 
   3   4  11       26.92       33.79      2.13 o 
   4   4  11       81.81       84.12      4.45 o 
  -5   5  11       71.27       71.14      3.51 o 
  -4   5  11       15.69       15.23      2.07 o 
  -3   5  11      165.21      157.19      4.87 o 
  -2   5  11      438.82      443.63     11.25 o 
  -1   5  11      310.30      322.80      6.26 o 
   0   5  11      256.89      275.66     10.41 o 
   1   5  11     1974.52     2013.55     29.71 o 
   2   5  11      193.73      185.61      5.35 o 
   3   5  11      116.13      125.34      4.82 o 
   4   5  11        1.17        4.55      2.71 o 
  -5   6  11       87.24       87.69      3.93 o 
  -4   6  11       85.58       83.75      4.21 o 
  -3   6  11       34.67       30.11      3.42 o 
  -2   6  11       67.45       55.08      3.63 o 
  -1   6  11      267.46      291.01      6.04 o 
   0   6  11      328.69      339.57      6.47 o 
   1   6  11      658.01      685.25     14.27 o 
   2   6  11       93.94       98.63      4.07 o 
   3   6  11       28.50       23.62      2.39 o 
   4   6  11       25.81       41.41      4.96 o 
  -5   7  11        2.21        3.74      2.30 o 
  -4   7  11      340.77      341.25     11.92 o 
  -3   7  11      181.39      178.39      7.98 o 
  -2   7  11       47.27       42.82      2.47 o 
  -1   7  11      397.40      389.53     12.46 o 
   0   7  11       13.03       15.65      1.68 o 
   1   7  11       26.42       27.45      3.17 o 
   2   7  11      226.67      238.56      6.23 o 
   3   7  11       71.04       58.69      3.56 o 
   4   7  11       64.65       79.67      6.70 o 
  -5   8  11        0.10        0.81      1.56 o 
  -4   8  11        6.31        3.18      2.21 o 
  -3   8  11        1.15       13.02      3.18 o 
  -2   8  11      188.53      170.49      4.99 o 
  -1   8  11        9.58       10.69      3.33 o 
   0   8  11       71.12       62.93      3.00 o 
   1   8  11       12.89       14.01      3.37 o 
   2   8  11      103.61      111.64      4.46 o 
   3   8  11        8.72        9.30      1.90 o 
   4   8  11        3.89        4.90      2.53 o 
  -5   9  11        1.59        1.47      1.67 o 
  -4   9  11       36.90       34.88      4.31 o 
  -3   9  11        0.03        6.99      3.00 o 
  -2   9  11      145.20      135.77      4.64 o 
  -1   9  11      585.10      587.87      9.38 o 
   0   9  11      144.66      133.82      4.46 o 
   1   9  11      389.93      374.11      7.33 o 
   2   9  11        4.24        4.00      2.23 o 
   3   9  11       42.72       43.64      3.25 o 
   4   9  11        9.29       12.97      3.26 o 
  -4  10  11       17.78       10.52      2.70 o 
  -3  10  11      562.18      553.12     15.03 o 
  -2  10  11        0.01       -1.36      1.36 o 
  -1  10  11      215.58      221.40      6.50 o 
   0  10  11      462.87      443.85      8.27 o 
   1  10  11        0.02       -0.33      1.11 o 
   2  10  11       29.14       38.94      4.27 o 
   3  10  11        0.26       -1.27      1.61 o 
   4  10  11       18.15       22.08      4.06 o 
  -4  11  11       50.44       50.66      5.40 o 
  -3  11  11       16.98       18.56      3.22 o 
  -2  11  11      126.05      127.91      4.77 o 
  -1  11  11       18.00       13.89      1.52 o 
   0  11  11       36.73       38.61      3.12 o 
   1  11  11      299.10      287.82     10.68 o 
   2  11  11        9.12        8.65      2.54 o 
   3  11  11        1.00        2.40      1.49 o 
  -4  12  11        3.95        1.40      2.04 o 
  -3  12  11        6.57        5.49      2.03 o 
  -2  12  11        1.33        2.74      1.25 o 
  -1  12  11       12.92        7.29      1.29 o 
   0  12  11      207.57      222.30      6.17 o 
   1  12  11       89.79       79.89      5.96 o 
   2  12  11       35.82       36.33      4.37 o 
   3  12  11       22.89       24.66      2.84 o 
  -4  13  11       61.89       71.15      6.33 o 
  -3  13  11       44.83       52.58      5.30 o 
  -2  13  11      203.18      203.38     10.26 o 
  -1  13  11      144.63      146.76      4.39 o 
   0  13  11        3.97        2.32      1.10 o 
   1  13  11      181.23      194.10      6.58 o 
   2  13  11        3.42        4.05      1.66 o 
   3  13  11        3.70        4.19      1.46 o 
  -3  14  11       14.04       24.90      4.04 o 
  -2  14  11      204.41      199.65      6.55 o 
  -1  14  11        9.95       11.39      1.61 o 
   0  14  11        0.01        1.32      1.35 o 
   1  14  11       43.52       45.14      3.53 o 
   2  14  11       53.46       55.22      3.92 o 
  -3  15  11        0.62        2.29      2.47 o 
  -2  15  11       30.89       24.94      3.95 o 
  -1  15  11      235.91      249.34      6.02 o 
   0  15  11       25.48       27.61      4.11 o 
   1  15  11       97.87       92.04      4.94 o 
   2  15  11       17.58       15.58      2.47 o 
  -2  16  11       51.10       52.92      5.31 o 
  -1  16  11      190.18      197.37      5.49 o 
   0  16  11       20.92       20.07      2.72 o 
   1  16  11        0.89        2.30      1.82 o 
   2  16  11        7.88       10.86      2.30 o 
  -2  17  11        3.10        0.32      2.29 o 
  -1  17  11        1.78        3.03      2.57 o 
   0  17  11      133.88      147.83      6.38 o 
   1  17  11       65.94       70.49      4.72 o 
  -1  18  11        0.43       -0.06      2.39 o 
   0  18  11       43.35       44.22      3.81 o 
  -4   0  12       39.53       51.01      4.67 o 
  -2   0  12     1134.78     1041.74     10.77 o 
   0   0  12     2384.98     2174.43     23.05 o 
   2   0  12      291.76      264.48     10.35 o 
   4   0  12       19.75       20.03      3.22 o 
  -5   1  12      417.22      417.84     10.20 o 
  -4   1  12      299.22      299.39      6.08 o 
  -3   1  12      178.61      168.59      4.78 o 
  -2   1  12       33.79       35.69      1.45 o 
  -1   1  12       17.43       11.78      1.44 o 
   0   1  12      350.79      358.04      6.84 o 
   1   1  12       99.92       93.07      3.66 o 
   2   1  12       30.68       23.69      1.41 o 
   3   1  12       90.71       87.33      2.86 o 
   4   1  12       54.32       42.09      3.19 o 
  -5   2  12        8.63        8.28      2.02 o 
  -4   2  12       26.53       26.91      1.95 o 
  -3   2  12      112.07      107.57      3.17 o 
  -2   2  12     1284.27     1188.57     13.35 o 
  -1   2  12       11.21       11.41      1.48 o 
   0   2  12       27.36       23.66      3.38 o 
   1   2  12       66.98       68.50      3.29 o 
   2   2  12      153.28      152.82      4.32 o 
   3   2  12       17.94       12.19      1.48 o 
   4   2  12       78.49       63.63      3.97 o 
  -5   3  12       18.96       19.26      2.70 o 
  -4   3  12       19.16       18.42      2.09 o 
  -3   3  12       22.30       19.69      1.55 o 
  -2   3  12       33.02       34.43      1.85 o 
  -1   3  12     1258.46     1252.93     12.23 o 
   0   3  12       10.47        5.12      4.15 o 
   1   3  12     1013.30      876.56     42.07 o 
   2   3  12        1.59        2.63      2.06 o 
   3   3  12      127.01      119.61      3.82 o 
   4   3  12        7.02        8.51      2.03 o 
  -5   4  12       53.47       51.74      3.83 o 
  -4   4  12      259.88      263.15      7.73 o 
  -3   4  12       53.03       50.57      2.86 o 
  -2   4  12      828.23      785.49     10.06 o 
  -1   4  12      781.56      750.21     16.61 o 
   0   4  12       26.26       30.91      3.10 o 
   1   4  12      103.07      112.16      3.93 o 
   2   4  12       47.22       60.80      3.26 o 
   3   4  12        6.86        5.77      1.29 o 
   4   4  12        2.86        7.09      1.89 o 
  -5   5  12       43.64       53.35      3.14 o 
  -4   5  12      680.96      695.79     11.51 o 
  -3   5  12      169.98      158.06      7.39 o 
  -2   5  12      305.12      307.68      6.41 o 
  -1   5  12      172.36      186.48      5.08 o 
   0   5  12        0.00        0.79      1.02 o 
   1   5  12      643.71      633.44     12.53 o 
   2   5  12       30.88       34.77      2.67 o 
   3   5  12       31.06       27.12      2.57 o 
   4   5  12       26.05       33.64      4.55 o 
  -5   6  12      101.85      109.86      5.45 o 
  -4   6  12        0.51        2.82      2.29 o 
  -3   6  12       39.94       29.83      3.46 o 
  -2   6  12       39.24       34.36      2.32 o 
  -1   6  12     1557.54     1540.35     14.42 o 
   0   6  12      127.58      116.64      4.03 o 
   1   6  12      169.21      183.04      7.81 o 
   2   6  12      190.97      174.28      6.35 o 
   3   6  12       47.83       38.91      3.02 o 
   4   6  12       20.67       26.92      4.31 o 
  -5   7  12       98.33      106.39      5.44 o 
  -4   7  12       54.46       68.28      5.83 o 
  -3   7  12       49.90       59.25      5.00 o 
  -2   7  12      443.48      400.38      7.97 o 
  -1   7  12       47.22       49.97      2.83 o 
   0   7  12       60.02       57.36      2.93 o 
   1   7  12       13.65        8.80      2.34 o 
   2   7  12       28.76       30.56      2.50 o 
   3   7  12       87.74       90.02      4.45 o 
   4   7  12        2.37        6.18      3.11 o 
  -4   8  12        0.03        1.02      1.90 o 
  -3   8  12     1230.62     1155.08     20.82 o 
  -2   8  12       90.61       86.28      5.08 o 
  -1   8  12       16.08        9.18      1.80 o 
   0   8  12       97.11       98.07      3.86 o 
   1   8  12      247.80      247.39     10.69 o 
   2   8  12        3.36        2.57      1.28 o 
   3   8  12       12.31       17.17      2.33 o 
   4   8  12       12.57       18.68      3.82 o 
  -4   9  12        7.69        7.11      2.38 o 
  -3   9  12       20.41       26.59      3.74 o 
  -2   9  12      371.32      363.30      7.79 o 
  -1   9  12      422.01      414.96      8.09 o 
   0   9  12       30.90       33.40      2.45 o 
   1   9  12       78.32       67.59      3.38 o 
   2   9  12        4.25        1.62      1.31 o 
   3   9  12       10.08       13.38      2.13 o 
  -4  10  12        0.42       -2.10      2.10 o 
  -3  10  12      120.24      129.43      7.62 o 
  -2  10  12        0.25       -1.24      1.43 o 
  -1  10  12        4.86        4.08      1.21 o 
   0  10  12      454.37      481.13      8.90 o 
   1  10  12        0.11        0.93      1.20 o 
   2  10  12        8.86       10.78      2.83 o 
   3  10  12        0.68       -0.03      2.09 o 
  -4  11  12      247.66      288.01     12.08 o 
  -3  11  12       29.02       22.69      3.50 o 
  -2  11  12        0.52       -1.72      1.72 o 
  -1  11  12      133.00      161.14      5.38 o 
   0  11  12       63.58       71.91      8.61 o 
   1  11  12        5.06        7.62      2.74 o 
   2  11  12       14.17       10.69      2.87 o 
   3  11  12       46.69       53.65      3.82 o 
  -4  12  12       56.08       59.90      6.06 o 
  -3  12  12        6.52       10.68      3.01 o 
  -2  12  12      143.94      140.14      5.37 o 
  -1  12  12      402.92      388.08      6.97 o 
   0  12  12      105.89       97.69      4.32 o 
   1  12  12        3.13        3.92      2.44 o 
   2  12  12        0.51        1.31      2.28 o 
   3  12  12        3.51        3.25      1.75 o 
  -3  13  12        0.71        0.92      2.22 o 
  -2  13  12       62.94       69.72      3.96 o 
  -1  13  12        9.38        9.94      1.61 o 
   0  13  12       18.80       20.12      1.90 o 
   1  13  12       61.86       72.73      6.20 o 
   2  13  12        0.11        0.02      2.04 o 
  -3  14  12      240.92      259.35     11.58 o 
  -2  14  12      170.46      189.01      7.97 o 
  -1  14  12       11.79       13.13      1.77 o 
   0  14  12       16.10       15.01      2.68 o 
   1  14  12        0.14       -1.13      1.57 o 
   2  14  12       19.61       19.38      2.74 o 
  -3  15  12        0.55        2.91      2.72 o 
  -2  15  12      295.26      331.65     10.22 o 
  -1  15  12        2.43        4.62      1.45 o 
   0  15  12        0.60        1.80      1.70 o 
   1  15  12        8.11        5.75      1.87 o 
   2  15  12        0.86        2.71      2.33 o 
  -2  16  12        3.10        4.24      1.82 o 
  -1  16  12        2.76        5.03      1.58 o 
   0  16  12      230.44      249.94     20.88 o 
   1  16  12        5.22        5.27      2.10 o 
  -1  17  12       36.21       42.35      3.56 o 
   0  17  12       15.42       19.61      5.10 o 
  -5   0  13       63.43       75.58      6.54 o 
  -3   0  13      325.72      306.02      9.52 o 
  -1   0  13       26.69       14.33      1.86 o 
   1   0  13      563.36      558.60     13.08 o 
   3   0  13      232.63      189.85      5.99 o 
  -5   1  13        0.99        4.15      2.17 o 
  -4   1  13       41.94       41.06      2.46 o 
  -3   1  13       37.01       38.47      2.58 o 
  -2   1  13       19.79       21.31      1.22 o 
  -1   1  13      586.95      523.34     13.89 o 
   0   1  13       24.73       22.05      2.11 o 
   1   1  13      449.32      452.38      8.30 o 
   2   1  13       47.08       43.43      2.80 o 
   3   1  13       46.92       44.79      2.53 o 
   4   1  13        4.81        0.90      1.58 o 
  -5   2  13       16.85       21.83      4.14 o 
  -4   2  13       37.15       42.00      3.02 o 
  -3   2  13        7.10        4.89      1.84 o 
  -2   2  13        1.04        2.80      0.83 o 
  -1   2  13      567.01      576.37      7.05 o 
   0   2  13     1605.52     1543.53     16.92 o 
   1   2  13       22.80       17.71      1.89 o 
   2   2  13      108.79       96.89      3.30 o 
   3   2  13        6.92        6.97      1.32 o 
   4   2  13        5.93        6.76      1.92 o 
  -5   3  13      176.85      177.01      7.76 o 
  -4   3  13       60.05       59.28      3.51 o 
  -3   3  13       89.14       89.01      3.80 o 
  -2   3  13      113.47      117.25      3.41 o 
  -1   3  13       14.18       20.51      2.70 o 
   0   3  13       33.51       27.92      8.83 o 
   1   3  13      139.70      126.16      6.46 o 
   2   3  13      159.52      180.89      5.53 o 
   3   3  13        3.98        4.66      1.56 o 
   4   3  13       23.13       30.41      3.04 o 
  -5   4  13       11.03        9.05      1.59 o 
  -4   4  13        0.16       -0.17      1.29 o 
  -3   4  13      112.38      107.19      6.08 o 
  -2   4  13      102.65       92.23      5.92 o 
  -1   4  13      868.83      876.33     10.89 o 
   0   4  13       86.10       79.32      5.07 o 
   1   4  13       34.26       30.39      3.65 o 
   2   4  13      595.59      585.51      9.81 o 
   3   4  13       56.83       44.92      4.93 o 
   4   4  13       31.89       34.74      3.15 o 
  -5   5  13       17.56       16.10      3.22 o 
  -4   5  13       11.70       21.47      3.99 o 
  -3   5  13       22.81       24.99      3.40 o 
  -2   5  13        6.36        9.42      1.40 o 
  -1   5  13       40.40       47.64      2.81 o 
   0   5  13       30.12       29.89      2.29 o 
   1   5  13      185.72      176.85      7.86 o 
   2   5  13      261.93      256.49      6.59 o 
   3   5  13       57.97       57.67      8.76 o 
   4   5  13        3.41        9.42      3.18 o 
  -5   6  13       58.88       53.46      3.95 o 
  -4   6  13        0.24        4.51      3.14 o 
  -3   6  13      324.77      327.33     11.00 o 
  -2   6  13        8.32        5.53      1.33 o 
  -1   6  13       13.17       11.47      2.45 o 
   0   6  13       64.24       68.92      3.27 o 
   1   6  13        8.27        6.67      1.38 o 
   2   6  13       31.72       35.64      2.80 o 
   3   6  13       31.65       33.74      3.19 o 
   4   6  13        0.00        7.54      3.08 o 
  -4   7  13      636.50      650.56     17.13 o 
  -3   7  13       51.84       50.97      4.64 o 
  -2   7  13       25.47       28.30      2.34 o 
  -1   7  13      384.05      350.10      7.43 o 
   0   7  13       31.12       39.16      2.66 o 
   1   7  13        0.50        0.50      1.87 o 
   2   7  13       13.02       14.43      1.96 o 
   3   7  13       75.25       81.76      4.36 o 
  -4   8  13       14.69       20.14      3.64 o 
  -3   8  13       89.73       90.72      6.26 o 
  -2   8  13        5.19       12.80      1.90 o 
  -1   8  13        2.34        2.52      1.20 o 
   0   8  13      413.50      435.17      8.37 o 
   1   8  13        6.99        8.57      1.58 o 
   2   8  13        4.41        3.58      1.22 o 
   3   8  13       68.61       76.93      4.34 o 
  -4   9  13        3.79        4.57      2.34 o 
  -3   9  13        8.45        9.51      2.73 o 
  -2   9  13      206.36      234.68      7.40 o 
  -1   9  13        1.59       -0.10      1.13 o 
   0   9  13       51.25       47.37      5.56 o 
   1   9  13        0.05        2.29      1.28 o 
   2   9  13        0.13        0.02      1.37 o 
   3   9  13       79.13      101.56      5.07 o 
  -4  10  13        7.85        7.38      2.81 o 
  -3  10  13      131.88      136.22      7.90 o 
  -2  10  13       38.56       40.80      2.99 o 
  -1  10  13      153.14      151.19      5.26 o 
   0  10  13      121.43      130.68      6.10 o 
   1  10  13        6.09        7.78      1.60 o 
   2  10  13       38.65       33.20      2.88 o 
   3  10  13       29.67       31.83      3.14 o 
  -4  11  13        1.33        4.67      2.92 o 
  -3  11  13        5.26        7.15      3.05 o 
  -2  11  13       74.81       79.07      4.00 o 
  -1  11  13       11.06        5.41      1.42 o 
   0  11  13        0.74        3.86      1.54 o 
   1  11  13      154.20      165.19      8.54 o 
   2  11  13       11.42       15.68      3.67 o 
   3  11  13        2.55        1.23      1.62 o 
  -3  12  13       36.69       42.94      5.06 o 
  -2  12  13       54.11       56.29      3.52 o 
  -1  12  13        5.42        5.67      1.24 o 
   0  12  13        0.01        0.38      1.76 o 
   1  12  13       24.72       19.62      3.39 o 
   2  12  13      101.09      104.74      7.48 o 
  -3  13  13       92.81      120.42      8.11 o 
  -2  13  13       24.46       22.20      2.58 o 
  -1  13  13        6.12        7.25      1.43 o 
   0  13  13       49.60       49.34      2.72 o 
   1  13  13       37.06       38.40      4.59 o 
   2  13  13        2.42        0.72      2.46 o 
  -3  14  13        6.82        8.28      3.09 o 
  -2  14  13        9.31        5.28      2.74 o 
  -1  14  13       15.46       14.89      1.86 o 
   0  14  13        8.76        9.16      2.13 o 
   1  14  13       24.95       19.70      2.69 o 
   2  14  13        0.17        4.69      2.02 o 
  -2  15  13      141.34      158.34      6.40 o 
  -1  15  13      162.24      170.23      5.26 o 
   0  15  13       46.60       40.85      4.73 o 
   1  15  13       55.83       65.42      4.47 o 
  -1  16  13       22.28       17.09      2.00 o 
   0  16  13      162.08      179.81      7.08 o 
  -4   0  14      317.85      318.72     11.62 o 
  -2   0  14      571.08      574.15     18.80 o 
   0   0  14     1723.84     1556.10     21.78 o 
   2   0  14        7.64        1.46      2.40 o 
   4   0  14       21.99       33.66      4.42 o 
  -5   1  14      145.32      136.58      6.02 o 
  -4   1  14        9.48       14.43      2.33 o 
  -3   1  14      320.33      300.79      6.88 o 
  -2   1  14       85.31       74.14      3.07 o 
  -1   1  14      297.31      261.84     10.03 o 
   0   1  14        3.37        4.31      1.47 o 
   1   1  14      248.66      245.47      6.50 o 
   2   1  14       20.88       18.12      1.91 o 
   3   1  14        6.66        4.79      2.05 o 
   4   1  14        8.96        5.94      1.72 o 
  -5   2  14      112.57      114.60      6.09 o 
  -4   2  14      323.30      300.60      7.80 o 
  -3   2  14        5.68        8.59      1.56 o 
  -2   2  14       13.77       18.91      1.48 o 
  -1   2  14      326.79      338.40      5.70 o 
   0   2  14      889.06      889.23     11.81 o 
   1   2  14        4.75        3.50      1.38 o 
   2   2  14       62.90       66.90      3.62 o 
   3   2  14        4.95        3.61      1.71 o 
   4   2  14        7.10        7.99      2.42 o 
  -5   3  14        0.23        0.17      1.63 o 
  -4   3  14        0.65       -0.89      1.44 o 
  -3   3  14       32.31       30.23      4.21 o 
  -2   3  14       59.85       49.28      2.23 o 
  -1   3  14     1304.19     1232.82     15.07 o 
   0   3  14        7.97        1.28      2.54 o 
   1   3  14       53.91       48.57      4.33 o 
   2   3  14       66.93       67.01      5.19 o 
   3   3  14      206.07      211.25      6.63 o 
  -4   4  14       53.13       55.09      4.88 o 
  -3   4  14      343.01      327.93     10.86 o 
  -2   4  14        2.06        0.98      0.93 o 
  -1   4  14      174.09      182.28      5.33 o 
   0   4  14      205.20      217.24      8.50 o 
   1   4  14      164.36      158.47      7.56 o 
   2   4  14      259.46      269.40     10.37 o 
   3   4  14        0.17        2.00      1.49 o 
  -4   5  14      441.50      422.91     13.55 o 
  -3   5  14       83.81       93.28      5.99 o 
  -2   5  14        6.81        2.31      1.05 o 
  -1   5  14      181.14      180.22      5.38 o 
   0   5  14      640.37      666.61     21.55 o 
   1   5  14       10.51        5.36      2.07 o 
   2   5  14       46.04       49.91      5.01 o 
   3   5  14        2.95        8.22      2.04 o 
  -4   6  14       59.27       77.08      6.27 o 
  -3   6  14      467.65      458.36     13.40 o 
  -2   6  14      131.02      136.79      4.77 o 
  -1   6  14       70.20       68.65      3.43 o 
   0   6  14        7.92       11.46      1.87 o 
   1   6  14       21.54       21.94      3.19 o 
   2   6  14       52.34       55.34      3.48 o 
   3   6  14       11.15        9.83      2.07 o 
  -4   7  14       63.90       80.55      6.58 o 
  -3   7  14       20.50       24.46      3.58 o 
  -2   7  14      327.06      312.42      7.36 o 
  -1   7  14      190.15      177.28      8.09 o 
   0   7  14      105.04      111.25      4.40 o 
   1   7  14        1.14        1.85      1.16 o 
   2   7  14       78.04       79.95      4.13 o 
   3   7  14       53.22       55.44      3.84 o 
  -4   8  14       35.62       48.03      5.33 o 
  -3   8  14       40.90       31.73      3.86 o 
  -2   8  14       15.74        9.40      1.98 o 
  -1   8  14      222.46      245.16      8.92 o 
   0   8  14      217.28      223.32      6.31 o 
   1   8  14       46.53       48.07      3.14 o 
   2   8  14        0.06        1.12      1.37 o 
   3   8  14       27.03       35.58      3.27 o 
  -4   9  14       15.87       18.91      3.69 o 
  -3   9  14        0.00       -2.46      2.46 o 
  -2   9  14      617.95      594.69     10.50 o 
  -1   9  14       17.82       21.14      2.32 o 
   0   9  14       96.27      101.80      6.35 o 
   1   9  14      208.27      211.60     10.24 o 
   2   9  14        2.62        2.64      1.40 o 
   3   9  14        0.32        1.62      2.15 o 
  -4  10  14       32.18       31.21      4.40 o 
  -3  10  14      174.23      161.55      8.73 o 
  -2  10  14       14.95       13.59      1.95 o 
  -1  10  14       16.50       16.33      2.16 o 
   0  10  14      176.74      188.45      6.09 o 
   1  10  14       60.15       57.49      3.56 o 
   2  10  14       13.18       13.11      2.12 o 
   3  10  14        0.02        0.13      1.78 o 
  -3  11  14       42.40       47.11      5.17 o 
  -2  11  14        3.22        0.64      2.43 o 
  -1  11  14       25.91       28.55      2.62 o 
   0  11  14      302.75      297.90     12.62 o 
   1  11  14       47.26       49.28      5.17 o 
   2  11  14       15.19       17.93      3.44 o 
  -3  12  14      246.70      279.49     12.07 o 
  -2  12  14        2.06       -1.20      1.46 o 
  -1  12  14        6.30        6.25      1.64 o 
   0  12  14        9.88       12.57      2.12 o 
   1  12  14       10.67       10.88      2.90 o 
   2  12  14       11.05       13.12      2.69 o 
  -3  13  14       18.68       14.66      3.55 o 
  -2  13  14       79.28       79.98      4.37 o 
  -1  13  14      167.10      168.23      5.02 o 
   0  13  14        9.98        8.28      1.80 o 
   1  13  14        0.64       -3.22      3.22 o 
   2  13  14        0.43        0.41      2.55 o 
  -2  14  14       13.22       12.47      3.53 o 
  -1  14  14       64.23       72.62      3.47 o 
   0  14  14       10.95       10.59      2.08 o 
   1  14  14        6.09        6.09      2.74 o 
  -1  15  14       40.51       47.38      2.98 o 
   0  15  14        0.62        0.12      1.61 o 
  -3   0  15      125.01      129.09      6.61 o 
  -1   0  15       12.01        8.62      1.90 o 
   1   0  15        8.44        9.48      2.46 o 
   3   0  15       48.18       47.96      5.00 o 
  -4   1  15      153.89      160.86     13.85 o 
  -3   1  15        8.60        7.66      1.60 o 
  -2   1  15       99.96      109.19      4.21 o 
  -1   1  15      227.65      207.05      7.20 o 
   0   1  15        0.16       -1.54      1.54 o 
   1   1  15      192.42      173.19      5.69 o 
   2   1  15       34.94       34.13      2.83 o 
   3   1  15        9.43       11.41      3.01 o 
  -4   2  15       22.70       27.55      4.58 o 
  -3   2  15       54.75       55.72      3.21 o 
  -2   2  15      146.55      138.48      4.70 o 
  -1   2  15      118.98      122.82      5.92 o 
   0   2  15      197.16      195.64     13.99 o 
   1   2  15        6.71        8.06      2.18 o 
   2   2  15        8.77        5.43      2.32 o 
   3   2  15       39.56       35.54      4.37 o 
  -4   3  15       28.55       22.59      3.25 o 
  -3   3  15       18.23       15.30      1.99 o 
  -2   3  15       62.30       64.01      3.26 o 
  -1   3  15       19.91       26.14      2.47 o 
   0   3  15      279.60      305.25     10.45 o 
   1   3  15       24.90       29.43      3.58 o 
   2   3  15        1.93       -1.26      2.07 o 
   3   3  15        0.53       -3.26      3.26 o 
  -4   4  15       10.50        8.33      2.43 o 
  -3   4  15        6.34        7.59      2.53 o 
  -2   4  15       69.52       54.08      8.38 o 
  -1   4  15       97.92      116.05      4.43 o 
   0   4  15       63.62       70.13      5.31 o 
   1   4  15        5.31        2.26      1.87 o 
   2   4  15       46.77       48.93      4.99 o 
   3   4  15        0.96        1.22      2.53 o 
  -4   5  15        8.95       12.04      2.70 o 
  -3   5  15       13.96       16.33      3.19 o 
  -2   5  15       60.55       49.87      3.13 o 
  -1   5  15       62.98       61.76      3.33 o 
   0   5  15        0.57        2.57      3.68 o 
   1   5  15       30.64       26.73      3.49 o 
   2   5  15        1.71        2.49      2.24 o 
   3   5  15      143.98      138.82      8.12 o 
  -4   6  15        2.99        4.14      2.80 o 
  -3   6  15      231.97      238.86     10.01 o 
  -2   6  15      207.74      193.51      5.85 o 
  -1   6  15      129.53      114.30      4.51 o 
   0   6  15       64.50       75.51      3.73 o 
   1   6  15       18.29       21.79      3.24 o 
   2   6  15        9.90        9.49      2.90 o 
   3   6  15       23.86       26.96      4.37 o 
  -4   7  15      262.71      269.98     11.45 o 
  -3   7  15        5.63        3.87      1.81 o 
  -2   7  15      244.62      234.15      6.57 o 
  -1   7  15        7.74        4.51      1.38 o 
   0   7  15       26.84       28.26      2.47 o 
   1   7  15      203.43      204.46      6.27 o 
   2   7  15        0.72        0.75      1.87 o 
   3   7  15       11.21       12.41      2.36 o 
  -4   8  15        9.34       17.50      3.80 o 
  -3   8  15      164.64      163.93      8.47 o 
  -2   8  15       13.72       11.22      3.32 o 
  -1   8  15        0.32        5.26      1.74 o 
   0   8  15      102.09      106.27      7.38 o 
   1   8  15        2.53        3.24      2.18 o 
   2   8  15       60.51       59.04      5.59 o 
   3   8  15        6.46        1.32      3.90 o 
  -3   9  15       17.51       14.34      2.85 o 
  -2   9  15       58.93       54.24      3.40 o 
  -1   9  15        6.64       15.06      4.14 o 
   0   9  15       74.74       78.15      4.05 o 
   1   9  15      107.54      122.30      5.03 o 
   2   9  15        3.05        0.09      2.65 o 
  -3  10  15       51.53       53.39      5.28 o 
  -2  10  15       16.73       16.71      2.13 o 
  -1  10  15      300.47      313.11     11.37 o 
   0  10  15        1.71        2.10      1.59 o 
   1  10  15        0.04        1.59      1.59 o 
   2  10  15        3.94        4.00      2.73 o 
  -3  11  15        2.34       10.09      3.55 o 
  -2  11  15        0.04       -1.12      2.47 o 
  -1  11  15       33.35       46.98      3.37 o 
   0  11  15        3.06        3.89      1.65 o 
   1  11  15       10.48       13.04      3.54 o 
   2  11  15        0.01        2.44      1.90 o 
  -3  12  15      160.06      190.15     10.08 o 
  -2  12  15       34.42       36.63      3.18 o 
  -1  12  15        0.69       -0.51      1.53 o 
   0  12  15       33.30       41.09      3.50 o 
   1  12  15       12.26       22.61      4.26 o 
  -2  13  15       22.90       13.55      2.24 o 
  -1  13  15       15.98       19.00      1.96 o 
   0  13  15       17.15       19.56      2.52 o 
   1  13  15        3.82       -0.97      2.79 o 
  -1  14  15        1.47       -0.40      1.51 o 
   0  14  15       43.59       48.44      3.80 o 
  -4   0  16      133.61      155.70      8.39 o 
  -2   0  16      366.59      359.63     10.75 o 
   0   0  16       95.45       87.91      5.77 o 
   2   0  16       64.35       64.97      5.53 o 
  -4   1  16      126.13      114.51     27.08 o 
  -3   1  16      133.43      140.42      5.16 o 
  -2   1  16       50.23       50.79      3.01 o 
  -1   1  16      296.67      320.93      9.58 o 
   0   1  16        1.45       -1.54      1.54 o 
   1   1  16        3.83        1.95      1.29 o 
   2   1  16       66.61       71.45      4.08 o 
   3   1  16        9.41        7.14      2.60 o 
  -4   2  16      113.67      120.80      7.33 o 
  -3   2  16        3.73        4.49      1.62 o 
  -2   2  16      140.05      145.69      7.68 o 
  -1   2  16      341.82      343.25      6.18 o 
   0   2  16      155.37      149.26      6.81 o 
   1   2  16       11.37        9.89      1.95 o 
   2   2  16        4.10        0.14      2.27 o 
   3   2  16        3.35        0.83      2.74 o 
  -4   3  16      102.80       99.52      6.75 o 
  -3   3  16      310.79      308.06     10.94 o 
  -2   3  16       12.12       15.17      3.21 o 
  -1   3  16       58.97       41.03      4.26 o 
   0   3  16       76.56       96.86      6.31 o 
   1   3  16      110.92      111.59      6.91 o 
   2   3  16        0.95        2.81      2.07 o 
   3   3  16      147.81      164.45      9.13 o 
  -4   4  16        5.46        4.84      2.02 o 
  -3   4  16      190.38      181.74      8.67 o 
  -2   4  16       98.33       96.36      6.21 o 
  -1   4  16        5.71        0.71      3.83 o 
   0   4  16      515.51      510.30     14.07 o 
   1   4  16       73.47       81.35      6.08 o 
   2   4  16       43.57       38.07      4.45 o 
   3   4  16       16.20       14.48      3.31 o 
  -4   5  16       12.32        9.78      2.49 o 
  -3   5  16       35.97       36.09      4.23 o 
  -2   5  16      601.39      534.73     86.81 o 
  -1   5  16       82.46       88.24      4.10 o 
   0   5  16       66.88       68.59      3.83 o 
   1   5  16       45.68       51.67      4.98 o 
   2   5  16       53.65       50.53      5.21 o 
   3   5  16        1.58        4.78      2.55 o 
  -4   6  16       45.01       53.52      5.38 o 
  -3   6  16      251.98      228.94     10.06 o 
  -2   6  16       51.53       57.51     10.56 o 
  -1   6  16        0.97        1.36      1.60 o 
   0   6  16        0.86        0.79      1.36 o 
   1   6  16       24.26       24.58      3.52 o 
   2   6  16       29.89       37.60      4.78 o 
  -4   7  16       94.14      112.52      7.84 o 
  -3   7  16       12.42       13.72      2.90 o 
  -2   7  16        9.11       10.54      3.56 o 
  -1   7  16        2.48        5.06      1.56 o 
   0   7  16        8.84        6.00      2.97 o 
   1   7  16       35.64       42.14      6.90 o 
   2   7  16        2.48        5.29      2.86 o 
  -3   8  16        9.14        7.90      2.33 o 
  -2   8  16        3.17        1.89      1.27 o 
  -1   8  16      332.32      350.75      8.43 o 
   0   8  16       10.60        7.55      1.69 o 
   1   8  16       88.83      104.09      4.81 o 
   2   8  16        1.16        0.61      2.10 o 
  -3   9  16        0.14        1.05      2.17 o 
  -2   9  16        3.29        2.11      1.25 o 
  -1   9  16       14.03       14.25      2.16 o 
   0   9  16        0.03        0.89      1.43 o 
   1   9  16      171.67      182.38     10.97 o 
   2   9  16        0.02        0.52      2.45 o 
  -3  10  16      129.19      138.21      8.32 o 
  -2  10  16       12.88       10.66      2.12 o 
  -1  10  16       34.82       42.21      5.19 o 
   0  10  16       76.59       83.77      5.73 o 
   1  10  16      172.09      198.31     10.23 o 
   2  10  16      100.74      105.31      7.81 o 
  -2  11  16      185.36      164.18     27.80 o 
  -1  11  16        0.12       -0.17      2.00 o 
   0  11  16       48.89       56.54      3.92 o 
   1  11  16       70.82       86.06      7.10 o 
  -2  12  16        7.96        8.10      2.00 o 
  -1  12  16        6.98        5.21      1.82 o 
   0  12  16       42.81       56.13      7.81 o 
   1  12  16       13.50        6.83      3.22 o 
  -1  13  16        2.38        2.04      1.66 o 
   0  13  16        9.46        8.88      2.06 o 
  -3   0  17      261.07      264.38     10.16 o 
  -1   0  17      316.49      312.95     10.90 o 
   1   0  17       33.30       38.74      4.31 o 
  -4   1  17       11.16        8.15      2.15 o 
  -3   1  17       35.49       31.56      2.98 o 
  -2   1  17        0.16       -0.37      1.20 o 
  -1   1  17        0.46        1.63      1.91 o 
   0   1  17      125.35      122.83      5.04 o 
   1   1  17       20.76       16.81      2.15 o 
   2   1  17        2.58        2.80      2.19 o 
  -4   2  17        0.36        1.24      1.69 o 
  -3   2  17       11.73       11.67      3.62 o 
  -2   2  17        0.01        0.52      1.27 o 
  -1   2  17        9.08       14.77      2.47 o 
   0   2  17      120.81      116.37      4.96 o 
   1   2  17       23.82       24.07      2.62 o 
   2   2  17       53.71       57.62      5.55 o 
  -4   3  17      133.12      135.86      8.23 o 
  -3   3  17       11.24       10.25      2.85 o 
  -2   3  17       20.42       14.11      4.52 o 
  -1   3  17      236.24      221.25      9.91 o 
   0   3  17        3.09        6.18      2.42 o 
   1   3  17        0.03        2.37      2.38 o 
   2   3  17        1.43        0.77      2.27 o 
  -4   4  17       46.98       38.22      4.68 o 
  -3   4  17        2.16        2.52      1.84 o 
  -2   4  17       17.18       21.28      4.80 o 
  -1   4  17       48.48       51.94      3.30 o 
   0   4  17       22.54       26.23      3.84 o 
   1   4  17        1.49        1.67      2.31 o 
   2   4  17        0.45       -3.67      3.67 o 
  -3   5  17       17.16       22.69      3.75 o 
  -2   5  17        2.70        6.72      2.65 o 
  -1   5  17       26.44       20.84      2.40 o 
   0   5  17       41.55       36.15      3.00 o 
   1   5  17       41.85       49.23      5.05 o 
   2   5  17        0.17        2.94      2.65 o 
  -3   6  17      230.19      232.58     10.30 o 
  -2   6  17        9.33       11.60      3.14 o 
  -1   6  17      189.28      192.71      6.30 o 
   0   6  17      106.38      119.55      5.07 o 
   1   6  17        0.73        3.47      2.69 o 
   2   6  17        3.16        4.95      3.11 o 
  -3   7  17        6.93        5.70      2.13 o 
  -2   7  17      257.79      267.33     10.76 o 
  -1   7  17       20.41       22.11      3.25 o 
   0   7  17        4.84        3.82      1.60 o 
   1   7  17        7.15        7.48      1.80 o 
   2   7  17        0.97        6.95      3.29 o 
  -3   8  17        2.33        2.93      2.09 o 
  -2   8  17       18.53       19.70      3.36 o 
  -1   8  17        2.47        5.58      1.69 o 
   0   8  17       10.18        8.39      1.82 o 
   1   8  17        0.26       -0.56      1.52 o 
   2   8  17       81.77       82.51      7.02 o 
  -3   9  17        2.45        0.24      2.26 o 
  -2   9  17       14.76       10.08      2.68 o 
  -1   9  17       10.60       13.19      2.28 o 
   0   9  17       57.99       83.68      4.53 o 
   1   9  17       24.11       22.21      2.66 o 
  -2  10  17       76.15       75.19      6.18 o 
  -1  10  17       35.29       44.58      3.49 o 
   0  10  17       23.03       30.04      3.07 o 
   1  10  17        0.70        6.62      3.65 o 
  -2  11  17       10.01       12.31      3.48 o 
  -1  11  17       58.61       67.45      4.25 o 
   0  11  17       12.70       19.01      2.72 o 
  -1  12  17        4.60        4.00      1.83 o 
  -2   0  18       92.57       99.29      6.39 o 
   0   0  18      128.35      158.18      8.56 o 
   2   0  18       17.48       18.32      3.49 o 
  -3   1  18       86.53       90.45     10.04 o 
  -2   1  18       55.33       50.79      3.35 o 
  -1   1  18      141.95      142.73      4.42 o 
   0   1  18      119.93      124.93      6.87 o 
   1   1  18       21.28       17.50      2.49 o 
   2   1  18        0.00       -3.35      3.35 o 
  -3   2  18      130.15      114.06     22.50 o 
  -2   2  18       65.93       71.46      3.90 o 
  -1   2  18       36.98       32.12      4.93 o 
   0   2  18       36.07       42.69      3.26 o 
   1   2  18        9.11        7.00      2.33 o 
   2   2  18       23.26       20.69      3.64 o 
  -3   3  18       37.10       46.90      4.89 o 
  -2   3  18       61.23       58.82      3.59 o 
  -1   3  18      104.79      106.00      6.04 o 
   0   3  18        8.04        8.22      2.64 o 
   1   3  18       94.58      103.11      7.10 o 
   2   3  18        0.46       -1.80      3.16 o 
  -3   4  18        9.38        8.78      2.71 o 
  -2   4  18       97.25      118.21      5.04 o 
  -1   4  18      107.10      117.09      5.16 o 
   0   4  18       21.49       15.64      2.40 o 
   1   4  18        3.02        9.49      2.93 o 
   2   4  18       15.95       18.91      3.85 o 
  -3   5  18       60.96       61.52      5.66 o 
  -2   5  18      187.81      168.31      9.12 o 
  -1   5  18        2.36        2.27      1.47 o 
   0   5  18        2.43        1.77      1.46 o 
   1   5  18       20.58       22.21      3.87 o 
   2   5  18       26.87       21.39      2.94 o 
  -3   6  18        5.76        8.45      2.86 o 
  -2   6  18        0.39        4.65      2.77 o 
  -1   6  18      145.04      167.25      6.08 o 
   0   6  18       36.85       42.25      3.34 o 
   1   6  18        3.34        4.15      2.68 o 
  -2   7  18        6.09        4.67      2.54 o 
  -1   7  18       52.15       57.86      3.95 o 
   0   7  18      127.65      133.16      5.59 o 
   1   7  18       27.69       34.24      3.18 o 
  -2   8  18       23.69       19.73      3.41 o 
  -1   8  18        9.58        7.86      2.82 o 
   0   8  18       26.10       29.73      3.07 o 
   1   8  18        0.10       -1.32      1.75 o 
  -2   9  18        0.78        0.40      2.10 o 
  -1   9  18       49.02       51.74      3.79 o 
   0   9  18       12.01       16.02      2.54 o 
  -1  10  18        9.39       11.93      2.34 o 
   0  10  18      144.38      170.22     11.24 o 
  -3   0  19       49.00       48.52      4.81 o 
  -1   0  19      123.74      125.59      7.49 o 
   1   0  19       20.52       16.85      3.44 o 
  -3   1  19        0.04        0.62      1.41 o 
  -2   1  19      166.41      168.10      6.02 o 
  -1   1  19        2.46        0.64      1.91 o 
   0   1  19       43.45       50.77      3.82 o 
   1   1  19        8.61        2.09      1.69 o 
  -3   2  19       10.33       11.95      2.03 o 
  -2   2  19        8.00        6.52      1.98 o 
  -1   2  19       86.35       84.36      4.39 o 
   0   2  19       52.86       59.97      5.62 o 
   1   2  19       55.36       52.37      5.41 o 
  -3   3  19       50.18       47.08      5.11 o 
  -2   3  19       19.99       23.32      2.54 o 
  -1   3  19        0.69       -0.02      2.85 o 
   0   3  19       36.55       40.55      4.52 o 
   1   3  19        0.16        0.02      2.35 o 
  -2   4  19        6.32       11.72      3.05 o 
  -1   4  19       21.55       24.71      2.70 o 
   0   4  19        6.21        5.08      2.29 o 
   1   4  19        1.89        3.84      2.60 o 
  -2   5  19       78.63       69.21      9.30 o 
  -1   5  19       35.02       38.98      3.38 o 
   0   5  19        1.78       -0.71      1.52 o 
   1   5  19       53.97       55.14      5.55 o 
  -2   6  19       77.85       83.61      6.68 o 
  -1   6  19       39.49       52.25      4.17 o 
   0   6  19       24.03       28.06      3.00 o 
   1   6  19        8.96        5.73      2.66 o 
  -2   7  19       34.66       47.97      5.31 o 
  -1   7  19       16.82       16.97      2.41 o 
   0   7  19        3.75        7.67      2.25 o 
  -1   8  19        9.23        7.89      2.11 o 
   0   8  19       49.51       58.57      4.03 o 
  -2   0  20       37.97       42.50      4.77 o 
   0   0  20       90.09       99.59      7.32 o 
  -2   1  20       62.83       65.83      4.08 o 
  -1   1  20        9.18       13.72      1.86 o 
   0   1  20        4.24        4.67      1.95 o 
  -2   2  20       13.44       17.94      2.42 o 
  -1   2  20       38.80       44.86      3.93 o 
   0   2  20       53.91       55.45      5.72 o 
  -2   3  20        2.38        6.61      1.98 o 
  -1   3  20       28.01       37.84      3.24 o 
   0   3  20        0.43        0.88      2.15 o 
  -1   4  20      121.74      117.07      5.51 o 
   0   4  20        8.71       10.01      2.12 o 
  -1   5  20       61.06       73.00      4.54 o 
                                                 
